# Supplementary material for: N,N′-Bis(4-bromo­benzyl­idene)-2,2-dimethyl­propane-1,3-diamine
Source: Acta Crystallogr Sect E Struct Rep Online. 2009 Mar 14;65(Pt 4):o747. doi: 10.1107/S1600536809008113 (PMC2968840; doi:10.1107/S1600536809008113)
Supplement: Supplementary file 1 [file e-65-0o747-sup1.cif]

##############################################################################
###                                                                        ###
###        Electronic paper (Acta Crystallographica Section E)             ###
###                                                                        ###
##############################################################################
#                                                                            #
# This CIF contains the data in a paper accepted for publication in Acta     #
# Crystallographica Section E. It conforms to the requirements of Notes      #
# for Authors for Section E, and has been peer reviewed under the auspices   #
# of the IUCr Commission on Journals.                                        #
#                                                                            #
# Full details of the Crystallographic Information File format               #
# are given in the paper "The Crystallographic Information File (CIF):       #
# a New Standard Archive File for Crystallography" by S. R. Hall, F. H.      #
# Allen and I. D. Brown [Acta Cryst. (1991), A47, 655-685].                  #
#                                                                            #
# The current version of the core CIF dictionary is obtainable from          #
# ftp://ftp.iucr.org/pub/cif_core.dic. The current version number is 2.4.    #
#                                                                            #
# Software is freely available for graphical display of the structure(s) in  #
# this CIF.  For information consult the CIF home page http://www.iucr.org/  #
# cif/home.html                                                              #
#                                                                            #
# This file may be used for bona fide research purposes within the           #
# scientific community so long as proper attribution is given to the journal # 
# article from which it was obtained.                                        #
#                                                                            #
##############################################################################
                                             
data_global
_audit_creation_method     'form.cif (version 2.0)'
_journal_data_validation_number     ?
_journal_date_recd_electronic     2009-03-02
_journal_date_accepted     2009-03-05
_journal_name_full     'Acta Crystallographica, Section E'
_journal_year     2009
_journal_volume     65
_journal_issue      4
_journal_page_first     o747
_journal_page_last     o747
_journal_paper_category     QO
_journal_coeditor_code     AT2737
_publ_contact_author_name     'Prof. Fun, Hoong-Kun'
_publ_contact_author_address
;
      X-ray Crystallography Unit
      School of Physics
      Universiti Sains Malaysia
      11800 USM, Penang
      MALAYSIA
;
_publ_contact_author_email     'hkfun@usm.my'
_publ_contact_author_fax     '6 04 6579150'
_publ_contact_author_phone     '6 04 6533652'
_publ_section_title
;
<i>N</i>,<i>N</i>'-Bis(4-bromobenzylidene)-2,2-dimethylpropane-1,3-diamine
;
loop_
    _publ_author_name
    _publ_author_footnote
    _publ_author_address
    'Kia, Reza' ?
;     X-ray Crystallography Unit
      School of Physics
      Universiti Sains Malaysia
      11800 USM, Penang
      Malaysia
;
    'Fun, Hoong-Kun' ?
;     X-ray Crystallography Unit
      School of Physics
      Universiti Sains Malaysia
      11800 USM, Penang
      Malaysia
;
    'Kargar, Hadi' ?
;     Department of Chemistry,
      School of Science,
      Payame Noor University (PNU),
      Ardakan, Yazd,
      Iran
;
data_I
_audit_creation_method     SHELXL-97
_chemical_name_systematic
;
<i>N</i>,<i>N</i>'-Bis(4-bromobenzylidene)-2,2-dimethylpropane-1,3-diamine
;
_chemical_name_common
;
;
_chemical_formula_moiety     'C19 H20 Br2 N2'
_chemical_formula_sum     'C19 H20 Br2 N2'
_chemical_formula_iupac     'C19 H20 Br2 N2'
_chemical_formula_weight     436.19
_chemical_melting_point     ?
_symmetry_cell_setting     'orthorhombic'
_symmetry_space_group_name_H-M     'P 21 21 21'
_symmetry_space_group_name_Hall     'P 2ac 2ab'
loop_
    _symmetry_equiv_pos_as_xyz
    'x, y, z'
    '-x+1/2, -y, z+1/2'
    '-x, y+1/2, -z+1/2'
    'x+1/2, -y+1/2, -z'
_cell_length_a     5.66870(10)
_cell_length_b     7.7919(2)
_cell_length_c     41.5932(9)
_cell_angle_alpha     90.00
_cell_angle_beta     90.00
_cell_angle_gamma     90.00
_cell_volume     1837.17(7)
_cell_formula_units_Z     4
_cell_measurement_reflns_used     9987
_cell_measurement_theta_min     2.66
_cell_measurement_theta_max     35.47
_cell_measurement_temperature     100
_exptl_crystal_description     'block'
_exptl_crystal_colour     'colourless'
_exptl_crystal_size_max     0.45
_exptl_crystal_size_mid     0.44
_exptl_crystal_size_min     0.12
_exptl_crystal_density_diffrn     1.577
_exptl_crystal_density_meas     ?
_exptl_crystal_density_method     'not measured'
_exptl_crystal_F_000     872
_exptl_absorpt_coefficient_mu     4.413
_exptl_absorpt_correction_type     'multi-scan'
_exptl_absorpt_process_details     '(<i>SADABS</i>; Bruker, 2005)'
_exptl_absorpt_correction_T_min     0.2293
_exptl_absorpt_correction_T_max     0.5863
_exptl_special_details
;
The crystal was placed in the cold stream of an Oxford Cyrosystems Cobra
open-flow nitrogen cryostat (Cosier & Glazer, 1986) operating at 100.0(1) K.
;
_diffrn_ambient_temperature     100
_diffrn_radiation_type     MoK\a
_diffrn_radiation_wavelength     0.71073
_diffrn_radiation_source     'fine-focus sealed tube'
_diffrn_radiation_monochromator     graphite
_diffrn_measurement_device_type
;
Bruker SMART APEXII CCD area-detector
;
_diffrn_measurement_method     '\f and \w'
_diffrn_detector_area_resol_mean     ?
_diffrn_reflns_number     38732
_diffrn_reflns_av_R_equivalents     0.0492
_diffrn_reflns_av_sigmaI/netI     0.0535
_diffrn_reflns_theta_min     1.96
_diffrn_reflns_theta_max     37.50
_diffrn_reflns_theta_full     37.50
_diffrn_measured_fraction_theta_max     0.993
_diffrn_measured_fraction_theta_full     0.993
_diffrn_reflns_limit_h_min     -9
_diffrn_reflns_limit_h_max     9
_diffrn_reflns_limit_k_min     -10
_diffrn_reflns_limit_k_max     13
_diffrn_reflns_limit_l_min     -71
_diffrn_reflns_limit_l_max     55
_diffrn_standards_number     0
_diffrn_standards_interval_count     .
_diffrn_standards_interval_time     .
_diffrn_standards_decay_%     ?
_refine_special_details
;
Refinement of <i>F</i>^2^ against ALL reflections. The weighted <i>R</i>-factor
<i>wR</i> and goodness of fit <i>S</i> are based on <i>F</i>^2^, conventional
<i>R</i>-factors <i>R</i> are based on <i>F</i>, with <i>F</i> set to zero for
negative <i>F</i>^2^. The threshold expression of <i>F</i>^2^ >
\s(<i>F</i>^2^) is used only for calculating <i>R</i>-factors(gt) <i>etc</i>.
and is not relevant to the choice of reflections for refinement.
<i>R</i>-factors based on <i>F</i>^2^ are statistically about twice as large
as those based on <i>F</i>, and <i>R</i>- factors based on ALL data will be
even larger.
;
_reflns_number_total     9454
_reflns_number_gt     7585
_reflns_threshold_expression     I>2\s(I)
_refine_ls_structure_factor_coef     Fsqd
_refine_ls_matrix_type     full
_refine_ls_R_factor_all     0.0533
_refine_ls_R_factor_gt     0.0365
_refine_ls_wR_factor_gt     0.0743
_refine_ls_wR_factor_ref     0.0785
_refine_ls_goodness_of_fit_ref     1.026
_refine_ls_restrained_S_all     1.026
_refine_ls_number_reflns     9454
_refine_ls_number_parameters     208
_refine_ls_number_restraints     0
_refine_ls_hydrogen_treatment     constr
_refine_ls_weighting_scheme     calc
_refine_ls_weighting_details
         'calc w=1/[\s^2^(Fo^2^)+(0.0316P)^2^+0.2032P] where P=(Fo^2^+2Fc^2^)/3'
_atom_sites_solution_hydrogens     geom
_atom_sites_solution_primary     direct
_atom_sites_solution_secondary     difmap
_refine_ls_shift/su_max     0.011
_refine_ls_shift/su_mean     0.000
_refine_diff_density_max     1.037
_refine_diff_density_min     -0.605
_refine_ls_extinction_method     none
_refine_ls_extinction_coef     ?
_refine_ls_abs_structure_details     'Flack (1983), 3971 Friedel pairs'
_refine_ls_abs_structure_Flack     0.019(6)
loop_
    _atom_type_symbol
    _atom_type_description
    _atom_type_scat_dispersion_real
    _atom_type_scat_dispersion_imag
    _atom_type_scat_source
    'C' 'C' 0.0033 0.0016
                         'International Tables Vol C Tables 4.2.6.8 and 6.1.1.4'
    'H' 'H' 0.0000 0.0000
                         'International Tables Vol C Tables 4.2.6.8 and 6.1.1.4'
    'N' 'N' 0.0061 0.0033
                         'International Tables Vol C Tables 4.2.6.8 and 6.1.1.4'
    'Br' 'Br' -0.2901 2.4595
                         'International Tables Vol C Tables 4.2.6.8 and 6.1.1.4'
_computing_data_collection     'APEX2 (Bruker, 2005)'
_computing_cell_refinement     'SAINT (Bruker, 2005'
_computing_data_reduction     'SAINT (Bruker, 2005)'
_computing_structure_solution     'SHELXTL (Sheldrick, 2008)'
_computing_structure_refinement     'SHELXTL (Sheldrick, 2008)'
_computing_molecular_graphics     'SHELXTL (Sheldrick, 2008)'
_computing_publication_material
;
SHELXTL (Sheldrick, 2008) and PLATON (Spek, 2009)
;
loop_
    _atom_site_type_symbol
    _atom_site_label
    _atom_site_fract_x
    _atom_site_fract_y
    _atom_site_fract_z
    _atom_site_U_iso_or_equiv
    _atom_site_adp_type
    _atom_site_calc_flag
    _atom_site_refinement_flags
    _atom_site_occupancy
    _atom_site_disorder_assembly
    _atom_site_disorder_group
    Br Br1 1.59060(4) 0.70918(3) 0.679860(5) 0.03041(5) Uani d . 1 . .
    Br Br2 1.02132(3) 0.35735(2) 1.095005(4) 0.02216(4) Uani d . 1 . .
    N N1 0.9734(3) 0.7039(2) 0.82239(4) 0.0214(3) Uani d . 1 . .
    N N2 0.8180(3) 0.6175(2) 0.93830(4) 0.0198(3) Uani d . 1 . .
    C C1 1.0509(3) 0.5599(2) 0.74067(5) 0.0203(3) Uani d . 1 . .
    H H1A 0.9062 0.4991 0.7388 0.024 Uiso calc R 1 . .
    C C2 1.1894(4) 0.5835(3) 0.71353(5) 0.0219(3) Uani d . 1 . .
    H H2A 1.1410 0.5403 0.6932 0.026 Uiso calc R 1 . .
    C C3 1.4013(3) 0.6720(2) 0.71684(4) 0.0212(3) Uani d . 1 . .
    C C4 1.4767(3) 0.7348(2) 0.74652(4) 0.0197(3) Uani d . 1 . .
    H H4A 1.6230 0.7935 0.7484 0.024 Uiso calc R 1 . .
    C C5 1.3353(3) 0.7104(3) 0.77327(4) 0.0184(3) Uani d . 1 . .
    H H5A 1.3848 0.7528 0.7936 0.022 Uiso calc R 1 . .
    C C6 1.1191(3) 0.6235(2) 0.77059(4) 0.0180(3) Uani d . 1 . .
    C C7 0.9574(3) 0.6067(2) 0.79820(5) 0.0198(3) Uani d . 1 . .
    H H7A 0.8386 0.5208 0.7978 0.024 Uiso calc R 1 . .
    C C8 0.8001(3) 0.6814(3) 0.84805(4) 0.0209(3) Uani d . 1 . .
    H H8A 0.6996 0.5808 0.8432 0.025 Uiso calc R 1 . .
    H H8B 0.6972 0.7839 0.8491 0.025 Uiso calc R 1 . .
    C C9 0.9225(3) 0.6548(2) 0.88094(4) 0.0179(3) Uani d . 1 . .
    C C10 0.7242(3) 0.6457(2) 0.90606(4) 0.0188(3) Uani d . 1 . .
    H H10A 0.6333 0.7542 0.9057 0.023 Uiso calc R 1 . .
    H H10B 0.6152 0.5510 0.9005 0.023 Uiso calc R 1 . .
    C C11 0.6955(3) 0.5293(2) 0.95790(4) 0.0178(3) Uani d . 1 . .
    H H11A 0.5486 0.4841 0.9509 0.021 Uiso calc R 1 . .
    C C12 0.7732(3) 0.4951(2) 0.99097(4) 0.0165(3) Uani d . 1 . .
    C C13 0.6324(3) 0.3938(2) 1.01110(5) 0.0184(3) Uani d . 1 . .
    H H13A 0.4861 0.3514 1.0033 0.022 Uiso calc R 1 . .
    C C14 0.7025(3) 0.3543(3) 1.04224(4) 0.0196(3) Uani d . 1 . .
    H H14A 0.6050 0.2867 1.0558 0.024 Uiso calc R 1 . .
    C C15 0.9177(3) 0.4158(2) 1.05301(4) 0.0184(3) Uani d . 1 . .
    C C16 1.0606(3) 0.5189(2) 1.03375(4) 0.0192(3) Uani d . 1 . .
    H H16A 1.2063 0.5616 1.0417 0.023 Uiso calc R 1 . .
    C C17 0.9877(3) 0.5583(2) 1.00290(4) 0.0193(3) Uani d . 1 . .
    H H17A 1.0838 0.6289 0.9897 0.023 Uiso calc R 1 . .
    C C18 1.0856(3) 0.8053(3) 0.88844(5) 0.0241(4) Uani d . 1 . .
    H H18A 1.1615 0.7866 0.9093 0.036 Uiso calc R 1 . .
    H H18B 0.9935 0.9117 0.8891 0.036 Uiso calc R 1 . .
    H H18C 1.2065 0.8142 0.8717 0.036 Uiso calc R 1 . .
    C C19 1.0619(4) 0.4868(3) 0.88061(5) 0.0244(4) Uani d . 1 . .
    H H19A 1.1393 0.4706 0.9015 0.037 Uiso calc R 1 . .
    H H19B 1.1816 0.4913 0.8636 0.037 Uiso calc R 1 . .
    H H19C 0.9544 0.3908 0.8765 0.037 Uiso calc R 1 . .
loop_
    _atom_site_aniso_label
    _atom_site_aniso_U_11
    _atom_site_aniso_U_22
    _atom_site_aniso_U_33
    _atom_site_aniso_U_12
    _atom_site_aniso_U_13
    _atom_site_aniso_U_23
    Br1 0.02919(10) 0.04538(12) 0.01667(8) 0.00266(9) 0.00467(7) 0.00429(9)
    Br2 0.02804(9) 0.02117(7) 0.01728(8) -0.00042(7) -0.00430(7) 0.00085(7)
    N1 0.0223(6) 0.0248(7) 0.0169(6) -0.0017(6) 0.0014(6) 0.0021(6)
    N2 0.0204(7) 0.0234(8) 0.0155(7) 0.0001(6) 0.0011(5) 0.0003(6)
    C1 0.0215(8) 0.0207(8) 0.0189(8) 0.0001(6) -0.0015(6) -0.0033(6)
    C2 0.0239(8) 0.0251(8) 0.0168(8) 0.0028(7) -0.0041(7) -0.0041(7)
    C3 0.0228(7) 0.0233(9) 0.0176(8) 0.0044(6) 0.0029(6) 0.0023(6)
    C4 0.0183(7) 0.0218(7) 0.0190(7) -0.0006(6) 0.0004(6) 0.0019(6)
    C5 0.0194(7) 0.0208(8) 0.0150(7) -0.0003(7) -0.0011(6) -0.0011(7)
    C6 0.0209(7) 0.0170(8) 0.0161(7) 0.0012(6) 0.0000(6) 0.0006(6)
    C7 0.0178(7) 0.0216(8) 0.0199(8) -0.0008(6) -0.0005(6) 0.0034(6)
    C8 0.0181(7) 0.0277(10) 0.0168(8) -0.0001(6) 0.0012(6) 0.0024(7)
    C9 0.0160(7) 0.0201(7) 0.0175(7) 0.0003(6) 0.0006(5) 0.0009(6)
    C10 0.0186(7) 0.0221(7) 0.0157(7) -0.0007(6) -0.0008(6) 0.0019(8)
    C11 0.0191(7) 0.0186(8) 0.0157(7) -0.0003(6) 0.0002(6) -0.0017(6)
    C12 0.0181(7) 0.0161(7) 0.0152(7) 0.0006(6) 0.0006(6) -0.0013(6)
    C13 0.0166(7) 0.0197(8) 0.0189(8) -0.0009(6) 0.0002(6) -0.0003(6)
    C14 0.0206(7) 0.0205(7) 0.0178(8) -0.0013(7) 0.0020(6) 0.0015(7)
    C15 0.0226(8) 0.0186(7) 0.0141(7) 0.0027(6) -0.0013(6) -0.0020(6)
    C16 0.0176(8) 0.0191(7) 0.0208(8) -0.0016(6) 0.0004(6) -0.0026(6)
    C17 0.0206(7) 0.0192(7) 0.0180(7) -0.0022(7) 0.0004(7) -0.0009(6)
    C18 0.0212(8) 0.0259(9) 0.0251(9) -0.0045(7) 0.0019(7) -0.0011(8)
    C19 0.0246(9) 0.0235(8) 0.0250(9) 0.0057(7) 0.0037(7) 0.0021(7)
_geom_special_details
;
All e.s.d.'s (except the e.s.d. in the dihedral angle between two l.s. planes)
are estimated using the full covariance matrix. The cell e.s.d.'s are taken
into account individually in the estimation of e.s.d.'s in distances, angles
and torsion angles; correlations between e.s.d.'s in cell parameters are only
used when they are defined by crystal symmetry. An approximate (isotropic)
treatment of cell e.s.d.'s is used for estimating e.s.d.'s involving l.s.
planes.
;
loop_
    _geom_bond_atom_site_label_1
    _geom_bond_atom_site_label_2
    _geom_bond_site_symmetry_2
    _geom_bond_distance
    _geom_bond_publ_flag
    Br1 C3 . 1.8978(19) ?
    Br2 C15 . 1.8983(18) ?
    N1 C7 . 1.263(2) ?
    N1 C8 . 1.462(2) ?
    N2 C11 . 1.272(2) ?
    N2 C10 . 1.459(2) ?
    C1 C2 . 1.387(3) ?
    C1 C6 . 1.394(3) ?
    C1 H1A . 0.9500 ?
    C2 C3 . 1.392(3) ?
    C2 H2A . 0.9500 ?
    C3 C4 . 1.395(3) ?
    C4 C5 . 1.384(2) ?
    C4 H4A . 0.9500 ?
    C5 C6 . 1.404(3) ?
    C5 H5A . 0.9500 ?
    C6 C7 . 1.475(3) ?
    C7 H7A . 0.9500 ?
    C8 C9 . 1.548(3) ?
    C8 H8A . 0.9900 ?
    C8 H8B . 0.9900 ?
    C9 C18 . 1.525(3) ?
    C9 C19 . 1.529(3) ?
    C9 C10 . 1.536(2) ?
    C10 H10A . 0.9900 ?
    C10 H10B . 0.9900 ?
    C11 C12 . 1.469(3) ?
    C11 H11A . 0.9500 ?
    C12 C13 . 1.400(3) ?
    C12 C17 . 1.402(3) ?
    C13 C14 . 1.389(3) ?
    C13 H13A . 0.9500 ?
    C14 C15 . 1.385(3) ?
    C14 H14A . 0.9500 ?
    C15 C16 . 1.394(3) ?
    C16 C17 . 1.383(3) ?
    C16 H16A . 0.9500 ?
    C17 H17A . 0.9500 ?
    C18 H18A . 0.9800 ?
    C18 H18B . 0.9800 ?
    C18 H18C . 0.9800 ?
    C19 H19A . 0.9800 ?
    C19 H19B . 0.9800 ?
    C19 H19C . 0.9800 ?
loop_
    _geom_angle_atom_site_label_1
    _geom_angle_atom_site_label_2
    _geom_angle_atom_site_label_3
    _geom_angle_site_symmetry_1
    _geom_angle_site_symmetry_3
    _geom_angle
    _geom_angle_publ_flag
    C7 N1 C8 . . 117.50(17) ?
    C11 N2 C10 . . 118.11(16) ?
    C2 C1 C6 . . 121.48(17) ?
    C2 C1 H1A . . 119.3 ?
    C6 C1 H1A . . 119.3 ?
    C1 C2 C3 . . 118.26(18) ?
    C1 C2 H2A . . 120.9 ?
    C3 C2 H2A . . 120.9 ?
    C2 C3 C4 . . 121.73(18) ?
    C2 C3 Br1 . . 118.89(15) ?
    C4 C3 Br1 . . 119.37(14) ?
    C5 C4 C3 . . 119.03(17) ?
    C5 C4 H4A . . 120.5 ?
    C3 C4 H4A . . 120.5 ?
    C4 C5 C6 . . 120.53(16) ?
    C4 C5 H5A . . 119.7 ?
    C6 C5 H5A . . 119.7 ?
    C1 C6 C5 . . 118.96(16) ?
    C1 C6 C7 . . 119.40(17) ?
    C5 C6 C7 . . 121.56(16) ?
    N1 C7 C6 . . 121.50(17) ?
    N1 C7 H7A . . 119.3 ?
    C6 C7 H7A . . 119.3 ?
    N1 C8 C9 . . 111.10(15) ?
    N1 C8 H8A . . 109.4 ?
    C9 C8 H8A . . 109.4 ?
    N1 C8 H8B . . 109.4 ?
    C9 C8 H8B . . 109.4 ?
    H8A C8 H8B . . 108.0 ?
    C18 C9 C19 . . 110.28(15) ?
    C18 C9 C10 . . 109.88(15) ?
    C19 C9 C10 . . 110.16(15) ?
    C18 C9 C8 . . 110.46(16) ?
    C19 C9 C8 . . 109.78(16) ?
    C10 C9 C8 . . 106.20(14) ?
    N2 C10 C9 . . 111.43(14) ?
    N2 C10 H10A . . 109.3 ?
    C9 C10 H10A . . 109.3 ?
    N2 C10 H10B . . 109.3 ?
    C9 C10 H10B . . 109.3 ?
    H10A C10 H10B . . 108.0 ?
    N2 C11 C12 . . 122.30(17) ?
    N2 C11 H11A . . 118.9 ?
    C12 C11 H11A . . 118.9 ?
    C13 C12 C17 . . 118.72(17) ?
    C13 C12 C11 . . 119.43(16) ?
    C17 C12 C11 . . 121.84(17) ?
    C14 C13 C12 . . 121.29(17) ?
    C14 C13 H13A . . 119.4 ?
    C12 C13 H13A . . 119.4 ?
    C15 C14 C13 . . 118.47(17) ?
    C15 C14 H14A . . 120.8 ?
    C13 C14 H14A . . 120.8 ?
    C14 C15 C16 . . 121.70(17) ?
    C14 C15 Br2 . . 119.15(14) ?
    C16 C15 Br2 . . 119.15(14) ?
    C17 C16 C15 . . 119.17(17) ?
    C17 C16 H16A . . 120.4 ?
    C15 C16 H16A . . 120.4 ?
    C16 C17 C12 . . 120.63(17) ?
    C16 C17 H17A . . 119.7 ?
    C12 C17 H17A . . 119.7 ?
    C9 C18 H18A . . 109.5 ?
    C9 C18 H18B . . 109.5 ?
    H18A C18 H18B . . 109.5 ?
    C9 C18 H18C . . 109.5 ?
    H18A C18 H18C . . 109.5 ?
    H18B C18 H18C . . 109.5 ?
    C9 C19 H19A . . 109.5 ?
    C9 C19 H19B . . 109.5 ?
    H19A C19 H19B . . 109.5 ?
    C9 C19 H19C . . 109.5 ?
    H19A C19 H19C . . 109.5 ?
    H19B C19 H19C . . 109.5 ?
loop_
    _geom_torsion_atom_site_label_1
    _geom_torsion_atom_site_label_2
    _geom_torsion_atom_site_label_3
    _geom_torsion_atom_site_label_4
    _geom_torsion_site_symmetry_1
    _geom_torsion_site_symmetry_2
    _geom_torsion_site_symmetry_3
    _geom_torsion_site_symmetry_4
    _geom_torsion
    _geom_torsion_publ_flag
    C6 C1 C2 C3 . . . . 0.4(3) ?
    C1 C2 C3 C4 . . . . 0.7(3) ?
    C1 C2 C3 Br1 . . . . -178.88(14) ?
    C2 C3 C4 C5 . . . . -0.9(3) ?
    Br1 C3 C4 C5 . . . . 178.64(14) ?
    C3 C4 C5 C6 . . . . 0.1(3) ?
    C2 C1 C6 C5 . . . . -1.2(3) ?
    C2 C1 C6 C7 . . . . 175.36(17) ?
    C4 C5 C6 C1 . . . . 0.9(3) ?
    C4 C5 C6 C7 . . . . -175.54(17) ?
    C8 N1 C7 C6 . . . . 177.89(16) ?
    C1 C6 C7 N1 . . . . -157.81(18) ?
    C5 C6 C7 N1 . . . . 18.7(3) ?
    C7 N1 C8 C9 . . . . 126.29(18) ?
    N1 C8 C9 C18 . . . . 57.0(2) ?
    N1 C8 C9 C19 . . . . -64.8(2) ?
    N1 C8 C9 C10 . . . . 176.10(15) ?
    C11 N2 C10 C9 . . . . -146.93(17) ?
    C18 C9 C10 N2 . . . . -61.5(2) ?
    C19 C9 C10 N2 . . . . 60.2(2) ?
    C8 C9 C10 N2 . . . . 178.99(16) ?
    C10 N2 C11 C12 . . . . -179.41(16) ?
    N2 C11 C12 C13 . . . . -178.58(17) ?
    N2 C11 C12 C17 . . . . 0.2(3) ?
    C17 C12 C13 C14 . . . . -0.6(3) ?
    C11 C12 C13 C14 . . . . 178.16(17) ?
    C12 C13 C14 C15 . . . . -0.8(3) ?
    C13 C14 C15 C16 . . . . 1.7(3) ?
    C13 C14 C15 Br2 . . . . -178.06(14) ?
    C14 C15 C16 C17 . . . . -1.2(3) ?
    Br2 C15 C16 C17 . . . . 178.54(14) ?
    C15 C16 C17 C12 . . . . -0.2(3) ?
    C13 C12 C17 C16 . . . . 1.1(3) ?
    C11 C12 C17 C16 . . . . -177.63(17) ?
loop_
    _geom_hbond_atom_site_label_D
    _geom_hbond_atom_site_label_H
    _geom_hbond_atom_site_label_A
    _geom_hbond_site_symmetry_A
    _geom_hbond_distance_DH
    _geom_hbond_distance_HA
    _geom_hbond_distance_DA
    _geom_hbond_angle_DHA
    _geom_hbond_publ_flag
    C18 H18C N1 . 0.9800 2.5900 2.929(3) 101.00 y
    C4 H4A Cg1 4_856 0.9500 2.8500 3.5630(18) 132.00 y
    C13 H13A Cg2 3_457 0.9500 2.7400 3.4648(18) 134.00 y
