# Supplementary material for: N,N′-Bis(4-bromo­benzyl­idene)-2,2-dimethyl­propane-1,3-diamine
Source: Acta Crystallogr Sect E Struct Rep Online. 2009 Mar 14;65(Pt 4):o747. doi: 10.1107/S1600536809008113 (PMC2968840; doi:10.1107/S1600536809008113)
Supplement: Supplementary file 2 [file e-65-0o747-Isup2.hkl]

# 
# h,k,l, Fc-squared, Fo-squared, sigma(Fo-squared) and status flag 
# 
data_I
_shelx_title ' hk11m in P2(1)2(1)2(1)        (100K)' 
_shelx_refln_list_code          4 
_shelx_F_calc_maximum      255.94 
_exptl_crystal_F_000       872.00 
_reflns_d_resolution_high  0.5838 
 
loop_ 
 _symmetry_equiv_pos_as_xyz 
 'x, y, z' 
 '-x+1/2, -y, z+1/2' 
 '-x, y+1/2, -z+1/2' 
 'x+1/2, -y+1/2, -z' 
 
_cell_length_a     5.6687 
_cell_length_b     7.7919 
_cell_length_c    41.5932 
_cell_angle_alpha  90.000 
_cell_angle_beta   90.000 
_cell_angle_gamma  90.000 
 
_shelx_F_squared_multiplier     1.000 
 
loop_ 
 _refln_index_h 
 _refln_index_k 
 _refln_index_l 
 _refln_F_squared_calc 
 _refln_F_squared_meas 
 _refln_F_squared_sigma 
 _refln_observed_status 
   2   0   0    29874.21    29564.54   1089.38 o 
   4   0   0      399.26      440.21     20.97 o 
   6   0   0      158.30      172.04     16.10 o 
   8   0   0       71.04      122.94     35.46 o 
   1   1   0     4893.00     4604.78    232.68 o 
   2   1   0     1480.98     1327.26     37.76 o 
   3   1   0      668.68      721.42     20.88 o 
   4   1   0      555.19      594.10     15.83 o 
   5   1   0      162.02      157.34     11.48 o 
   6   1   0     1717.93     1635.88     38.22 o 
   7   1   0      289.47      305.14     17.59 o 
   8   1   0     1442.57     1439.82     51.79 o 
   9   1   0      123.46      169.26     34.21 o 
   0   2   0    10113.61     9967.20    392.76 o 
   1   2   0     8417.05     8373.26    255.70 o 
   2   2   0     3211.83     3105.98     93.47 o 
   3   2   0     5809.38     5614.99    148.40 o 
   4   2   0      884.21      903.43     23.39 o 
   5   2   0        3.99       27.95      9.45 o 
   6   2   0      273.07      295.95     19.73 o 
   7   2   0       17.06       21.45     14.23 o 
   8   2   0       25.23       26.95     19.43 o 
   9   2   0       74.03       69.09     21.60 o 
   1   3   0     2679.43     2819.44    100.86 o 
   2   3   0     2028.46     1863.13     47.76 o 
   3   3   0     1408.97     1511.92     40.78 o 
   4   3   0     1549.62     1363.32     37.88 o 
   5   3   0       16.87       14.19      9.66 o 
   6   3   0       22.81       55.30     13.31 o 
   7   3   0      381.43      373.96     28.12 o 
   8   3   0        9.74       22.17     19.91 o 
   9   3   0      424.80      443.55     33.57 o 
   0   4   0     2903.07     3357.48    114.72 o 
   1   4   0    12765.74    13263.89    315.79 o 
   2   4   0     1413.44     1385.46     32.36 o 
   3   4   0      441.76      440.85     15.72 o 
   4   4   0     1942.93     1809.90     51.46 o 
   5   4   0      348.79      345.78     18.11 o 
   6   4   0      979.12      985.24     34.71 o 
   7   4   0        0.98      -13.85     15.59 o 
   8   4   0       64.44       59.15     26.59 o 
   9   4   0        6.85       42.39     30.29 o 
   1   5   0     1108.78     1142.12     29.34 o 
   2   5   0     3037.56     3120.99     78.95 o 
   3   5   0      889.00      927.64     27.31 o 
   4   5   0      749.28      725.25     25.71 o 
   5   5   0      233.60      233.41     15.90 o 
   6   5   0      570.48      562.55     24.94 o 
   7   5   0      141.46      167.56     20.05 o 
   8   5   0        8.76       24.82     25.51 o 
   9   5   0       49.27       24.44     30.02 o 
   0   6   0     2647.98     2622.11    102.65 o 
   1   6   0       11.81       11.14      5.33 o 
   2   6   0      404.98      364.48     15.48 o 
   3   6   0     4520.89     4446.01    108.88 o 
   4   6   0      666.14      637.40     22.91 o 
   5   6   0     2271.03     2249.70     64.59 o 
   6   6   0       13.32       13.45     17.15 o 
   7   6   0      312.82      277.82     29.91 o 
   8   6   0        4.18       -5.78     30.77 o 
   1   7   0       74.01       88.06      9.26 o 
   2   7   0       72.98       69.31     10.23 o 
   3   7   0     4638.82     4580.38    112.27 o 
   4   7   0       19.02       26.06     12.49 o 
   5   7   0      586.04      604.14     26.31 o 
   6   7   0       37.66       -4.38     22.87 o 
   7   7   0        1.05       -2.03     25.77 o 
   8   7   0       15.87        8.72     30.42 o 
   0   8   0      469.25      503.17     35.46 o 
   1   8   0      154.43      148.31     15.16 o 
   2   8   0       91.10       70.96     11.91 o 
   3   8   0      546.50      616.03     22.57 o 
   4   8   0      395.71      410.08     19.42 o 
   5   8   0     1039.19     1112.23     38.65 o 
   6   8   0      126.88       79.26     26.96 o 
   7   8   0      132.87      155.66     29.47 o 
   1   9   0      105.09      125.14     17.61 o 
   2   9   0      396.88      385.50     23.14 o 
   3   9   0      186.70      215.14     15.86 o 
   4   9   0      634.03      646.98     25.30 o 
   5   9   0       16.50       37.00     20.43 o 
   6   9   0       90.27       90.81     27.17 o 
   7   9   0        6.07      -18.22     29.18 o 
   0  10   0       51.87       45.48     23.65 o 
   1  10   0      262.14      337.50     22.85 o 
   2  10   0      374.24      408.14     25.13 o 
   3  10   0       84.60      126.28     21.07 o 
   4  10   0      646.37      624.11     45.37 o 
   5  10   0      181.58      187.38     24.00 o 
   6  10   0      171.24      161.61     29.54 o 
   1  11   0        4.49       30.78     26.32 o 
   2  11   0       86.90       94.70     28.13 o 
   3  11   0       71.37       57.66     25.34 o 
   4  11   0      109.12      105.43     43.00 o 
   5  11   0       68.82       46.43     39.60 o 
   0  12   0      104.39      120.81     42.95 o 
   1  12   0      278.38      206.38     32.12 o 
   2  12   0       41.48       27.72     33.68 o 
   3  12   0      143.46      104.48     28.01 o 
   4  12   0        1.72       11.65     39.23 o 
   1  13   0        2.30       -9.11     28.92 o 
   2  13   0        1.77        6.98     28.75 o 
   1   0   1     8713.03     9152.93    348.98 o 
   2   0   1       97.15      100.27      6.42 o 
   3   0   1      874.20      921.17     27.60 o 
   4   0   1       30.38       21.19      8.13 o 
   5   0   1      563.09      550.73     16.60 o 
   6   0   1      491.73      522.70     17.26 o 
   7   0   1        9.52       23.85     11.71 o 
   8   0   1      295.37      309.21     26.75 o 
   9   0   1      102.16      135.30     65.90 o 
  -9   1   1      210.32      255.39     37.79 o 
  -8   1   1      168.75      201.25     21.09 o 
  -7   1   1      440.59      452.27     20.61 o 
  -6   1   1      129.18      129.44     11.16 o 
  -5   1   1      279.13      271.43     10.78 o 
  -4   1   1      141.86      136.66      7.65 o 
  -3   1   1     5090.48     4971.64    141.50 o 
  -2   1   1     7007.35     6909.36    157.27 o 
  -1   1   1    19348.29    18848.08    617.42 o 
   0   1   1     5706.69     5138.56    171.91 o 
   1   1   1    20393.38    19958.11    706.84 o 
   2   1   1     7183.07     6904.85    177.86 o 
   3   1   1     5900.72     5926.07    133.89 o 
   4   1   1      118.92      116.23      6.96 o 
   5   1   1      200.38      196.54     11.03 o 
   6   1   1      130.27      134.59     11.11 o 
   7   1   1      530.70      530.04     21.60 o 
   8   1   1      190.82      237.34     19.30 o 
   9   1   1      246.54      258.40     36.88 o 
  -9   2   1       54.44       72.66     21.98 o 
  -8   2   1       37.21       43.33     19.70 o 
  -7   2   1      806.67      783.71     28.73 o 
  -6   2   1       21.27       43.42     12.58 o 
  -5   2   1     1757.11     1640.97     57.56 o 
  -4   2   1      366.69      352.73     12.49 o 
  -3   2   1       17.40       22.45      4.78 o 
  -2   2   1     6142.05     6012.90    163.84 o 
  -1   2   1    14372.26    14175.74    436.85 o 
   0   2   1    65505.65    60285.62   1830.79 o 
   1   2   1    15008.71    14971.11    451.53 o 
   2   2   1     6386.00     6334.50    193.38 o 
   3   2   1       35.28       43.45      7.52 o 
   4   2   1      404.53      361.85     12.57 o 
   5   2   1     1614.94     1560.48     43.69 o 
   6   2   1       22.35       21.59     12.54 o 
   7   2   1      726.04      699.62     26.60 o 
   8   2   1       15.14       18.72     19.17 o 
   9   2   1       70.40       44.82     24.08 o 
  -9   3   1       10.79        1.64     21.00 o 
  -8   3   1      336.66      341.53     26.16 o 
  -7   3   1      202.62      206.35     18.31 o 
  -6   3   1      821.59      791.58     31.71 o 
  -5   3   1      301.78      332.45     16.63 o 
  -4   3   1      238.01      234.00     11.18 o 
  -3   3   1     4206.15     4018.84     88.30 o 
  -2   3   1      381.81      417.99     24.73 o 
  -1   3   1     7547.96     7782.51    236.45 o 
   0   3   1      123.93      152.09      7.02 o 
   1   3   1     7556.88     7787.02    238.86 o 
   2   3   1      740.86      763.30     24.56 o 
   3   3   1     4229.67     4089.71    108.03 o 
   4   3   1      300.05      286.30     12.80 o 
   5   3   1      325.67      361.65     15.54 o 
   6   3   1      998.45     1001.97     32.67 o 
   7   3   1      192.53      196.98     18.23 o 
   8   3   1      319.11      340.82     26.15 o 
   9   3   1       20.04       42.64     24.48 o 
  -9   4   1       16.92       43.88     30.12 o 
  -8   4   1       36.29       27.18     20.43 o 
  -7   4   1       93.65       75.62     17.14 o 
  -6   4   1      216.61      232.25     17.69 o 
  -5   4   1      963.78      962.93     31.44 o 
  -4   4   1      243.93      275.14     22.31 o 
  -3   4   1     1964.19     1937.53     45.27 o 
  -2   4   1     2186.67     2219.84     49.52 o 
  -1   4   1       58.22       89.55      6.08 o 
   0   4   1     9089.27     9574.00    228.10 o 
   1   4   1      104.16      146.46      6.62 o 
   2   4   1     1911.58     1959.25     48.22 o 
   3   4   1     1669.35     1655.99     43.80 o 
   4   4   1      291.02      281.31     13.75 o 
   5   4   1      825.77      874.36     31.16 o 
   6   4   1      239.78      263.82     18.38 o 
   7   4   1      133.59      171.20     18.22 o 
   8   4   1       23.06       53.66     20.39 o 
   9   4   1       26.87       -2.13     29.66 o 
  -9   5   1       13.76       40.17     30.60 o 
  -8   5   1       91.28      109.88     27.33 o 
  -7   5   1       99.79      102.51     22.72 o 
  -6   5   1      723.13      735.25     33.09 o 
  -5   5   1      322.40      345.88     18.42 o 
  -4   5   1     2638.21     2598.48     71.35 o 
  -3   5   1      965.90      937.55     27.52 o 
  -2   5   1     3076.74     3043.91     83.70 o 
  -1   5   1       99.83      115.11      7.24 o 
   0   5   1     3199.08     3295.19     80.09 o 
   1   5   1      149.81      172.08      7.98 o 
   2   5   1     3715.28     3672.82     91.59 o 
   3   5   1     1010.41      949.59     27.46 o 
   4   5   1     2654.33     2604.40     71.81 o 
   5   5   1      262.09      292.19     17.75 o 
   6   5   1      713.82      762.32     30.26 o 
   7   5   1       54.27       51.86     23.33 o 
   8   5   1       73.36       88.60     26.61 o 
   9   5   1       18.22       38.90     33.53 o 
  -8   6   1       48.34       55.03     27.04 o 
  -7   6   1       35.00       30.28     25.01 o 
  -6   6   1      579.18      599.56     32.40 o 
  -5   6   1      455.86      495.73     22.76 o 
  -4   6   1     1169.85     1184.22     36.14 o 
  -3   6   1      763.91      784.76     26.83 o 
  -2   6   1      422.43      407.45     20.10 o 
  -1   6   1      476.38      493.27     17.74 o 
   0   6   1      235.46      253.83     12.30 o 
   1   6   1      446.67      468.57     16.32 o 
   2   6   1      363.10      348.39     14.11 o 
   3   6   1      782.38      806.31     25.22 o 
   4   6   1      993.15      992.27     30.78 o 
   5   6   1      473.08      495.94     22.58 o 
   6   6   1      411.39      426.64     26.37 o 
   7   6   1       33.49       18.44     24.12 o 
   8   6   1       55.75       56.72     30.48 o 
  -8   7   1       14.47       40.56     30.30 o 
  -7   7   1       60.60      109.39     27.46 o 
  -6   7   1       35.05       70.84     21.91 o 
  -5   7   1      296.41      296.97     19.86 o 
  -4   7   1      721.58      704.13     25.66 o 
  -3   7   1      933.64     1019.95     31.18 o 
  -2   7   1     1037.13     1080.62     32.23 o 
  -1   7   1     1169.72     1169.37     34.54 o 
   0   7   1      181.19      213.11     15.37 o 
   1   7   1     1111.29     1098.70     34.15 o 
   2   7   1      969.83      987.22     30.94 o 
   3   7   1     1033.04     1075.85     31.22 o 
   4   7   1      756.88      753.56     26.12 o 
   5   7   1      302.87      363.50     23.60 o 
   6   7   1       40.74       37.14     18.29 o 
   7   7   1       48.32       66.47     26.70 o 
   8   7   1       12.40       39.70     30.55 o 
  -7   8   1       15.23       24.81     27.10 o 
  -6   8   1       90.78       66.25     30.99 o 
  -5   8   1      445.86      479.20     24.28 o 
  -4   8   1      472.91      485.37     20.95 o 
  -3   8   1      790.00      816.09     26.59 o 
  -2   8   1      199.61      202.09     13.98 o 
  -1   8   1      304.05      311.01     18.98 o 
   0   8   1      115.22      150.69     15.69 o 
   1   8   1      289.08      282.68     17.96 o 
   2   8   1      265.38      254.17     14.77 o 
   3   8   1      830.76      831.96     27.11 o 
   4   8   1      556.01      564.62     23.53 o 
   5   8   1      519.46      557.21     25.17 o 
   6   8   1      143.29      149.99     22.91 o 
   7   8   1       23.82       29.76     26.62 o 
  -7   9   1       63.13       43.56     30.39 o 
  -6   9   1      261.17      262.57     31.55 o 
  -5   9   1      100.41       91.92     21.35 o 
  -4   9   1      572.14      611.48     25.44 o 
  -3   9   1      355.68      374.04     18.32 o 
  -2   9   1      768.49      801.92     35.17 o 
  -1   9   1        4.60       -5.45     15.68 o 
   0   9   1      350.90      398.00     22.80 o 
   1   9   1       13.36       29.57     15.21 o 
   2   9   1      761.75      813.17     35.43 o 
   3   9   1      380.86      388.02     18.60 o 
   4   9   1      547.48      591.41     23.90 o 
   5   9   1       74.92       65.33     21.06 o 
   6   9   1      204.24      238.04     25.46 o 
   7   9   1       78.32       81.83     31.45 o 
  -6  10   1      160.13      122.79     28.67 o 
  -5  10   1      230.37      229.57     24.58 o 
  -4  10   1        0.81        5.17     19.38 o 
  -3  10   1      220.30      251.03     23.35 o 
  -2  10   1      151.53      141.79     18.91 o 
  -1  10   1      119.04      152.49     19.56 o 
   0  10   1      215.92      221.11     19.90 o 
   1  10   1      122.26      141.72     18.57 o 
   2  10   1      156.13      177.63     20.55 o 
   3  10   1      200.74      200.38     22.26 o 
   4  10   1        9.24       22.96     20.03 o 
   5  10   1      211.54      221.53     24.58 o 
   6  10   1      181.36      165.44     29.66 o 
  -5  11   1       72.05       77.61     40.94 o 
  -4  11   1       31.65       19.42     26.43 o 
  -3  11   1      394.42      350.25     31.48 o 
  -2  11   1       15.30        5.27     21.93 o 
  -1  11   1      290.08      271.07     40.36 o 
   0  11   1       74.35       76.99     27.37 o 
   1  11   1      289.92      310.62     32.57 o 
   2  11   1       23.22      -18.92     24.82 o 
   3  11   1      393.58      381.75     40.28 o 
   4  11   1       38.48       37.74     26.11 o 
   5  11   1      109.33      119.66     49.15 o 
  -4  12   1       41.83       29.96     40.39 o 
  -3  12   1       68.60       34.93     26.90 o 
  -2  12   1      121.02      127.48     27.24 o 
  -1  12   1       10.96       28.63     26.10 o 
   0  12   1      199.61      216.08     34.50 o 
   1  12   1        8.44       34.92     28.01 o 
   2  12   1      143.80      107.80     26.72 o 
   3  12   1       52.93       53.46     26.78 o 
   4  12   1       40.78       19.77     38.50 o 
  -2  13   1       52.87       25.07     61.47 o 
  -1  13   1      103.07       96.01     30.93 o 
   0  13   1       58.76       33.05     29.06 o 
   1  13   1       87.99       91.47     30.09 o 
   2  13   1       49.04        7.24     29.14 o 
   1   0   2      374.41      396.18     14.29 o 
   2   0   2     1200.34     1349.87     34.71 o 
   3   0   2     2663.88     2763.80     74.79 o 
   4   0   2     3266.47     3390.90     69.49 o 
   5   0   2      679.08      657.27     18.48 o 
   6   0   2      656.48      693.53     20.65 o 
   7   0   2     1947.35     1903.59     44.50 o 
   8   0   2       14.40       34.98     22.32 o 
   9   0   2      293.26      313.38     38.01 o 
  -9   1   2       29.42       40.93     31.54 o 
  -8   1   2      130.18      125.70     19.47 o 
  -7   1   2       39.01       45.87     13.86 o 
  -6   1   2       62.28       54.70     10.27 o 
  -5   1   2      414.16      416.28     14.60 o 
  -4   1   2      888.57      823.57     21.83 o 
  -3   1   2     4072.83     4005.24     98.68 o 
  -2   1   2     8683.81     8308.16    251.84 o 
  -1   1   2    60176.95    54001.27   1620.45 o 
   0   1   2     1920.72     1978.96     60.90 o 
   1   1   2    54823.42    50943.59   2298.37 o 
   2   1   2     9057.96     8666.73    240.85 o 
   3   1   2     4084.90     4074.38     98.15 o 
   4   1   2      945.87      904.03     22.24 o 
   5   1   2      432.21      415.41     14.97 o 
   6   1   2       93.62       83.63     10.51 o 
   7   1   2       44.70       53.82     14.21 o 
   8   1   2      125.70      169.53     18.88 o 
   9   1   2       41.26       31.60     30.24 o 
  -9   2   2       87.50       68.46     21.62 o 
  -8   2   2      323.42      326.21     24.75 o 
  -7   2   2      248.09      273.99     18.03 o 
  -6   2   2      559.60      580.43     23.17 o 
  -5   2   2      545.26      521.86     22.33 o 
  -4   2   2      216.76      201.84     10.60 o 
  -3   2   2     2906.48     2770.16     71.61 o 
  -2   2   2     2285.28     2436.88     64.33 o 
  -1   2   2     1828.67     1770.02     57.11 o 
   0   2   2    23335.68    23483.23    824.07 o 
   1   2   2     1881.91     1912.14     52.39 o 
   2   2   2     2164.18     2257.80     69.61 o 
   3   2   2     3185.64     3004.74     76.88 o 
   4   2   2      300.66      300.17     15.60 o 
   5   2   2      637.07      608.09     21.41 o 
   6   2   2      591.40      603.53     23.17 o 
   7   2   2      329.80      347.55     18.26 o 
   8   2   2      308.97      320.18     24.85 o 
   9   2   2       96.42       96.61     25.16 o 
  -9   3   2        9.60       32.69     20.95 o 
  -8   3   2      291.24      275.76     25.08 o 
  -7   3   2      278.45      263.76     19.66 o 
  -6   3   2       84.95       79.19     14.40 o 
  -5   3   2     1727.70     1585.72     49.64 o 
  -4   3   2      828.26      759.44     21.37 o 
  -3   3   2     1440.56     1425.79     34.72 o 
  -2   3   2     7938.61     7802.01    203.87 o 
  -1   3   2      108.47      122.43      8.49 o 
   0   3   2    15792.29    15754.17    444.52 o 
   1   3   2       38.11       44.31      8.57 o 
   2   3   2     9119.35     8821.60    195.74 o 
   3   3   2     1703.13     1650.00     44.19 o 
   4   3   2      664.24      678.81     20.13 o 
   5   3   2     1476.14     1410.84     40.42 o 
   6   3   2      103.10      136.98     15.31 o 
   7   3   2      241.93      246.51     19.51 o 
   8   3   2      309.68      344.24     27.43 o 
   9   3   2       11.82       17.70     24.01 o 
  -9   4   2        8.18       17.13     26.19 o 
  -8   4   2      222.45      239.41     24.43 o 
  -7   4   2      354.95      366.26     21.86 o 
  -6   4   2      262.84      265.89     17.47 o 
  -5   4   2     1565.59     1451.84     44.50 o 
  -4   4   2      171.63      185.77     10.64 o 
  -3   4   2     2963.61     2891.23     71.84 o 
  -2   4   2     2736.69     2787.07     66.03 o 
  -1   4   2     3011.51     3273.40     79.17 o 
   0   4   2     3660.32     3640.00     87.82 o 
   1   4   2     3002.02     3233.17     82.53 o 
   2   4   2     2640.74     2689.62     63.69 o 
   3   4   2     3230.42     3132.17     72.86 o 
   4   4   2      159.58      181.08     12.85 o 
   5   4   2     1523.94     1427.19     48.16 o 
   6   4   2      184.10      194.68     17.21 o 
   7   4   2      390.61      395.78     22.49 o 
   8   4   2      211.51      219.65     24.17 o 
   9   4   2       20.97       44.33     30.16 o 
  -8   5   2       47.68       29.39     26.25 o 
  -7   5   2      152.01      166.55     24.15 o 
  -6   5   2      677.30      659.20     31.16 o 
  -5   5   2      830.17      860.37     30.80 o 
  -4   5   2     1009.79      978.88     32.48 o 
  -3   5   2     3948.18     3813.15     92.36 o 
  -2   5   2       50.63       61.87      7.46 o 
  -1   5   2     6123.41     6438.97    151.12 o 
   0   5   2      433.75      441.57     14.16 o 
   1   5   2     6135.50     6343.29    141.44 o 
   2   5   2       66.55       84.06      6.91 o 
   3   5   2     3593.03     3421.96     82.14 o 
   4   5   2     1143.55     1117.57     32.04 o 
   5   5   2      893.71      879.61     28.34 o 
   6   5   2      682.07      631.04     27.15 o 
   7   5   2      167.51      195.48     19.58 o 
   8   5   2       38.96       27.64     25.68 o 
  -8   6   2       17.07       11.37     26.40 o 
  -7   6   2       26.99       20.48     24.73 o 
  -6   6   2      154.97      153.90     20.41 o 
  -5   6   2      294.53      317.69     19.01 o 
  -4   6   2     1688.29     1656.13     54.43 o 
  -3   6   2      603.75      647.41     23.35 o 
  -2   6   2     2638.25     2657.93     70.22 o 
  -1   6   2     2447.21     2509.62     69.19 o 
   0   6   2     1065.13     1121.61     34.02 o 
   1   6   2     2553.84     2645.99     66.35 o 
   2   6   2     2456.02     2449.27     63.76 o 
   3   6   2      540.07      589.22     20.48 o 
   4   6   2     1958.07     1895.35     49.75 o 
   5   6   2      317.47      336.90     19.30 o 
   6   6   2      149.80      154.71     21.42 o 
   7   6   2        9.51        3.66     24.79 o 
   8   6   2       13.67        8.98     29.50 o 
  -8   7   2       85.95       58.85     39.72 o 
  -7   7   2      263.69      302.42     31.87 o 
  -6   7   2     1096.82     1202.69     70.65 o 
  -5   7   2       64.47       59.15     15.43 o 
  -4   7   2     2265.85     2283.83     58.40 o 
  -3   7   2       19.77       44.61     10.88 o 
  -2   7   2     1214.49     1259.96     38.69 o 
  -1   7   2      217.87      242.07     14.77 o 
   0   7   2       48.48       58.46     12.52 o 
   1   7   2      201.65      240.22     12.71 o 
   2   7   2     1498.17     1559.17     43.95 o 
   3   7   2       14.48       18.39     10.76 o 
   4   7   2     1985.45     1925.51     53.00 o 
   5   7   2       66.65       38.63     14.99 o 
   6   7   2     1027.61     1027.68     40.83 o 
   7   7   2      256.87      228.33     30.82 o 
   8   7   2       64.70      106.07     32.27 o 
  -7   8   2       23.09        0.26     26.77 o 
  -6   8   2      105.88      123.65     27.99 o 
  -5   8   2      130.68      120.72     17.13 o 
  -4   8   2      181.02      194.23     15.78 o 
  -3   8   2      305.71      304.91     19.00 o 
  -2   8   2      689.32      660.00     24.77 o 
  -1   8   2      468.19      495.80     26.01 o 
   0   8   2      997.05     1013.29     38.63 o 
   1   8   2      433.21      465.74     23.87 o 
   2   8   2      902.52      877.77     27.53 o 
   3   8   2      227.09      221.25     14.29 o 
   4   8   2      166.28      195.57     15.55 o 
   5   8   2      166.66      162.11     17.98 o 
   6   8   2      114.88      124.47     22.66 o 
   7   8   2       40.95       48.71     30.02 o 
  -7   9   2      168.89      147.73     33.12 o 
  -6   9   2       75.67       86.38     34.09 o 
  -5   9   2      292.71      308.09     26.10 o 
  -4   9   2       91.71      111.60     15.34 o 
  -3   9   2      729.60      748.56     26.67 o 
  -2   9   2       27.31       19.27     15.72 o 
  -1   9   2      267.17      332.02     21.75 o 
   0   9   2        1.85       -4.06     14.18 o 
   1   9   2      185.02      214.85     18.96 o 
   2   9   2       37.53       32.81     16.24 o 
   3   9   2      856.32      875.02     28.47 o 
   4   9   2      100.24      120.84     16.53 o 
   5   9   2      426.48      430.21     27.72 o 
   6   9   2       49.02       57.07     22.33 o 
   7   9   2      203.40      215.86     34.60 o 
  -6  10   2       41.35       28.30     29.77 o 
  -5  10   2      122.03      116.72     22.76 o 
  -4  10   2       47.99       41.27     20.21 o 
  -3  10   2      423.65      403.07     26.84 o 
  -2  10   2      127.56      119.54     19.09 o 
  -1  10   2      119.43      125.47     18.31 o 
   0  10   2      321.17      334.10     22.53 o 
   1  10   2      139.82      149.09     18.73 o 
   2  10   2      116.77       96.51     19.10 o 
   3  10   2      442.08      398.21     31.70 o 
   4  10   2       59.67       68.74     21.18 o 
   5  10   2      149.29      148.66     23.36 o 
   6  10   2       61.97       74.05     24.02 o 
  -5  11   2       17.36       69.62     39.78 o 
  -4  11   2      162.18      142.96     35.38 o 
  -3  11   2       75.86      102.51     26.02 o 
  -2  11   2      335.59      307.47     30.21 o 
  -1  11   2       19.22        6.70     35.88 o 
   0  11   2      350.55      314.84     33.65 o 
   1  11   2       16.87       33.15     26.58 o 
   2  11   2      317.58      354.01     35.20 o 
   3  11   2       68.93       71.29     25.75 o 
   4  11   2      151.64      125.59     28.20 o 
   5  11   2       21.76       14.88     33.64 o 
  -4  12   2       48.21       30.75     39.42 o 
  -3  12   2       17.02      -12.66     25.97 o 
  -2  12   2       45.38       59.57     30.70 o 
  -1  12   2       25.36        8.59     26.01 o 
   0  12   2       26.89       42.97     26.60 o 
   1  12   2       32.24        8.28     27.52 o 
   2  12   2       47.36       32.54     24.66 o 
   3  12   2       20.90       32.04     26.87 o 
   4  12   2       43.52       29.89     30.09 o 
  -2  13   2       65.54       20.41     32.80 o 
  -1  13   2      172.87      148.94     31.71 o 
   0  13   2       80.08       54.27     29.83 o 
   1  13   2      190.63      153.30     32.21 o 
   2  13   2       93.88       34.52     28.96 o 
   1   0   3     6118.73     6211.93    200.07 o 
   2   0   3    14400.96    14584.45    422.46 o 
   3   0   3     8383.77     8451.83    246.59 o 
   4   0   3     1190.39     1151.59     26.27 o 
   5   0   3     2660.38     2610.82     55.18 o 
   6   0   3       14.69        8.99      9.50 o 
   7   0   3      257.26      293.42     15.12 o 
   8   0   3      177.37      228.99     27.04 o 
   9   0   3       14.57       29.24     30.07 o 
  -9   1   3       76.20      120.61     52.35 o 
  -8   1   3       96.87      108.16     18.88 o 
  -7   1   3       46.45       43.40     13.84 o 
  -6   1   3      995.72      957.46     25.49 o 
  -5   1   3      975.58      945.25     24.73 o 
  -4   1   3     1164.31     1161.34     28.45 o 
  -3   1   3     1637.92     1508.97     35.90 o 
  -2   1   3     3794.70     3863.73     90.88 o 
  -1   1   3     5643.93     5795.06    280.40 o 
   0   1   3     2576.87     2752.91     77.16 o 
   1   1   3     6889.01     7154.97    287.64 o 
   2   1   3     4031.90     4082.99    103.05 o 
   3   1   3     1512.79     1406.24     37.73 o 
   4   1   3     1252.30     1217.46     28.64 o 
   5   1   3      902.71      906.43     23.47 o 
   6   1   3      981.44      976.83     25.63 o 
   7   1   3       53.83       64.37     14.25 o 
   8   1   3       84.66       97.44     17.83 o 
   9   1   3       69.11       91.95     47.96 o 
  -9   2   3       19.13       27.52     21.06 o 
  -8   2   3      196.40      212.14     22.84 o 
  -7   2   3      270.71      301.14     25.24 o 
  -6   2   3      748.13      732.85     25.69 o 
  -5   2   3      377.44      395.42     16.03 o 
  -4   2   3     5097.26     4808.55    128.95 o 
  -3   2   3      910.43      916.91     20.87 o 
  -2   2   3     7650.56     7293.67    201.13 o 
  -1   2   3     4804.89     4993.81    178.64 o 
   0   2   3     7959.72     8091.29    286.81 o 
   1   2   3     5285.20     5755.73    151.77 o 
   2   2   3     6575.22     6288.30    219.06 o 
   3   2   3      676.12      668.27     22.86 o 
   4   2   3     5258.26     5035.30    148.47 o 
   5   2   3      287.66      278.42     14.38 o 
   6   2   3      651.66      668.54     25.63 o 
   7   2   3      300.14      313.40     17.92 o 
   8   2   3      229.19      228.13     22.63 o 
   9   2   3       33.74       30.91     24.06 o 
  -9   3   3      201.03      249.43     25.42 o 
  -8   3   3       53.96       40.13     19.87 o 
  -7   3   3      296.79      284.70     20.03 o 
  -6   3   3     1316.90     1304.41     43.37 o 
  -5   3   3      284.74      261.11     17.48 o 
  -4   3   3     2495.56     2300.21     53.75 o 
  -3   3   3      251.80      270.42     10.10 o 
  -2   3   3     2877.45     2968.27     75.02 o 
  -1   3   3    15291.74    16249.10    451.62 o 
   0   3   3     1087.30     1072.14     31.89 o 
   1   3   3    14198.62    15244.75    473.55 o 
   2   3   3     3007.49     3052.03     71.13 o 
   3   3   3      226.88      247.38     10.26 o 
   4   3   3     2751.85     2527.96     62.64 o 
   5   3   3      270.87      277.97     14.95 o 
   6   3   3     1427.28     1432.98     43.28 o 
   7   3   3      317.01      330.02     25.65 o 
   8   3   3       30.12       28.03     19.49 o 
   9   3   3      199.92      235.25     28.76 o 
  -9   4   3       80.10      123.07     53.17 o 
  -8   4   3        2.40       38.70     20.74 o 
  -7   4   3      382.29      402.77     24.91 o 
  -6   4   3      170.20      205.47     16.92 o 
  -5   4   3      454.08      444.86     18.30 o 
  -4   4   3     1856.39     1772.38     43.99 o 
  -3   4   3     5749.28     5673.63    133.16 o 
  -2   4   3     1488.93     1441.57     35.85 o 
  -1   4   3     9581.88     9884.00    238.76 o 
   0   4   3      468.45      487.90     14.19 o 
   1   4   3     9949.12    10307.16    255.09 o 
   2   4   3     1516.78     1475.66     36.24 o 
   3   4   3     5892.39     5910.78    135.82 o 
   4   4   3     1973.93     1819.07     51.59 o 
   5   4   3      511.23      504.40     19.82 o 
   6   4   3      197.77      208.28     16.81 o 
   7   4   3      367.28      381.67     23.23 o 
   8   4   3        7.80       43.57     20.41 o 
   9   4   3       53.74       66.13     31.26 o 
  -8   5   3      118.85       91.62     27.23 o 
  -7   5   3      881.81      868.91     41.23 o 
  -6   5   3       83.63      119.27     18.86 o 
  -5   5   3     1243.95     1251.17     41.50 o 
  -4   5   3      410.17      417.54     18.38 o 
  -3   5   3      850.58      899.00     28.56 o 
  -2   5   3       70.32       91.10      7.77 o 
  -1   5   3     2626.26     2686.39     63.00 o 
   0   5   3     1019.75     1127.75     29.52 o 
   1   5   3     2454.80     2462.47     60.28 o 
   2   5   3      122.16      149.35      7.85 o 
   3   5   3      786.26      830.63     23.53 o 
   4   5   3      275.46      268.60     16.32 o 
   5   5   3     1035.50      998.54     32.74 o 
   6   5   3       94.45      126.72     14.77 o 
   7   5   3      837.61      821.88     33.80 o 
   8   5   3      107.74      109.68     25.33 o 
  -8   6   3        0.33       -6.54     25.95 o 
  -7   6   3      277.52      267.03     30.06 o 
  -6   6   3      103.23      117.11     19.73 o 
  -5   6   3      538.00      531.06     24.13 o 
  -4   6   3      685.03      694.82     25.85 o 
  -3   6   3     2021.25     2031.29     57.25 o 
  -2   6   3     2429.96     2403.83     66.39 o 
  -1   6   3     1406.97     1411.06     36.85 o 
   0   6   3     8573.87     8739.44    233.42 o 
   1   6   3     1189.83     1162.95     32.62 o 
   2   6   3     2465.48     2443.14     61.39 o 
   3   6   3     2158.09     2157.78     54.95 o 
   4   6   3      674.19      641.40     22.98 o 
   5   6   3      644.65      654.42     26.85 o 
   6   6   3       79.98       94.63     16.79 o 
   7   6   3      233.05      183.26     28.86 o 
   8   6   3        4.94        6.21     28.78 o 
  -8   7   3      184.53      154.61     33.43 o 
  -7   7   3       64.96       65.58     26.96 o 
  -6   7   3      219.43      202.26     34.43 o 
  -5   7   3      378.96      409.60     22.04 o 
  -4   7   3      208.59      223.36     14.89 o 
  -3   7   3       71.96       85.62     12.47 o 
  -2   7   3      346.86      400.93     18.14 o 
  -1   7   3       63.89       76.18     10.95 o 
   0   7   3      335.29      372.67     18.97 o 
   1   7   3       73.73       85.54      9.95 o 
   2   7   3      327.52      362.01     16.11 o 
   3   7   3       78.43      101.37     12.41 o 
   4   7   3      248.96      272.85     20.44 o 
   5   7   3      471.83      523.45     25.40 o 
   6   7   3      237.00      276.79     21.48 o 
   7   7   3       78.47       75.02     26.40 o 
   8   7   3      161.66      182.65     34.51 o 
  -7   8   3       47.75       47.80     27.55 o 
  -6   8   3      165.54      165.94     28.98 o 
  -5   8   3       47.12       67.53     16.37 o 
  -4   8   3      449.77      464.75     20.94 o 
  -3   8   3      622.92      631.35     25.45 o 
  -2   8   3      716.70      715.97     24.40 o 
  -1   8   3      935.06      950.07     37.47 o 
   0   8   3     2921.94     2826.45     92.07 o 
   1   8   3      977.37      989.94     37.73 o 
   2   8   3      673.96      628.49     24.13 o 
   3   8   3      657.39      663.32     23.50 o 
   4   8   3      580.21      565.61     22.23 o 
   5   8   3       92.38       99.68     17.22 o 
   6   8   3      150.73      174.33     23.49 o 
   7   8   3       44.29       54.24     30.44 o 
  -7   9   3       60.09       83.09     31.55 o 
  -6   9   3      164.72      159.79     29.52 o 
  -5   9   3      134.27      136.91     22.20 o 
  -4   9   3      177.84      181.69     16.11 o 
  -3   9   3       60.28       95.81     14.09 o 
  -2   9   3       66.21      101.75     17.54 o 
  -1   9   3      258.72      259.02     19.85 o 
   0   9   3       18.82       34.89     14.55 o 
   1   9   3      317.08      337.22     22.24 o 
   2   9   3       61.30       87.37     16.73 o 
   3   9   3      108.11      137.11     14.16 o 
   4   9   3      132.55      141.29     16.12 o 
   5   9   3       94.68      129.03     22.28 o 
   6   9   3      129.01      137.18     23.88 o 
   7   9   3      109.24      139.72     32.65 o 
  -6  10   3       42.67       39.86     29.55 o 
  -5  10   3      153.12      129.37     27.35 o 
  -4  10   3      176.65      173.69     26.13 o 
  -3  10   3      220.91      261.16     24.54 o 
  -2  10   3       94.15       82.41     17.92 o 
  -1  10   3      752.54      776.89     39.21 o 
   0  10   3       74.41       92.23     19.08 o 
   1  10   3      853.65      843.93     37.41 o 
   2  10   3      157.01      157.93     19.67 o 
   3  10   3      207.86      225.33     22.58 o 
   4  10   3      179.02      173.88     22.56 o 
   5  10   3      119.53      146.00     25.15 o 
   6  10   3       37.81       15.99     25.17 o 
  -5  11   3        9.90       44.42     39.48 o 
  -4  11   3      171.65      191.75     37.15 o 
  -3  11   3        1.09        0.39     24.09 o 
  -2  11   3       90.36       63.34     24.66 o 
  -1  11   3       31.08       77.43     26.03 o 
   0  11   3        4.96       25.22     24.92 o 
   1  11   3       27.73       26.10     24.07 o 
   2  11   3       71.55       90.79     26.91 o 
   3  11   3        3.73      -18.35     22.87 o 
   4  11   3      191.04      170.37     29.00 o 
   5  11   3       13.05      -25.56     32.38 o 
  -4  12   3      119.94       59.06     39.23 o 
  -3  12   3       63.68       59.04     59.52 o 
  -2  12   3      273.74      311.26     40.86 o 
  -1  12   3       28.95       36.58     28.09 o 
   0  12   3      424.01      392.14     37.92 o 
   1  12   3       24.04       30.35     27.81 o 
   2  12   3      294.69      289.06     31.08 o 
   3  12   3       47.58       21.04     26.22 o 
   4  12   3      128.78      120.85     32.22 o 
  -2  13   3       11.75        4.18     51.92 o 
  -1  13   3        1.49        7.78     38.87 o 
   0  13   3       23.14       42.72     29.56 o 
   1  13   3        4.69        7.99     29.23 o 
   2  13   3       19.92        7.81     30.03 o 
   0   0   4      165.40      148.96     14.89 o 
   1   0   4     5326.24     5446.05    175.15 o 
   2   0   4     4693.93     4949.68    130.49 o 
   3   0   4     5909.13     5671.08    183.28 o 
   4   0   4     1104.50     1142.01     26.10 o 
   5   0   4      585.96      582.31     17.14 o 
   6   0   4        8.13        6.97      9.59 o 
   7   0   4       35.66       48.27     12.08 o 
   8   0   4        2.08       38.84     22.91 o 
   9   0   4        7.65       52.96     48.63 o 
  -9   1   4      148.00      153.51     54.18 o 
  -8   1   4      118.81      138.19     18.46 o 
  -7   1   4      763.44      761.56     26.73 o 
  -6   1   4      452.67      481.91     17.23 o 
  -5   1   4     3611.95     3566.14     77.80 o 
  -4   1   4     1147.14     1091.97     29.09 o 
  -3   1   4     1376.69     1283.30     37.06 o 
  -2   1   4     5687.57     5835.17    140.05 o 
  -1   1   4     3968.77     4011.30    245.02 o 
   0   1   4     1032.48     1011.11     30.19 o 
   1   1   4     3903.68     4025.71    150.96 o 
   2   1   4     5516.30     5518.53    161.66 o 
   3   1   4     1650.11     1580.07     35.13 o 
   4   1   4     1194.41     1148.76     27.40 o 
   5   1   4     3622.35     3520.56     77.73 o 
   6   1   4      517.03      566.74     19.96 o 
   7   1   4      776.16      797.21     27.09 o 
   8   1   4       98.03      112.48     18.43 o 
   9   1   4      132.40      159.74     51.01 o 
  -9   2   4       65.22       55.09     20.92 o 
  -8   2   4       35.39        7.83     18.81 o 
  -7   2   4      379.28      401.14     20.36 o 
  -6   2   4      897.07      856.24     29.30 o 
  -5   2   4      687.70      665.48     24.13 o 
  -4   2   4     1293.36     1289.87     30.90 o 
  -3   2   4     7103.02     6809.29    154.59 o 
  -2   2   4     3071.21     2848.83     78.14 o 
  -1   2   4    17865.30    18251.93    567.09 o 
   0   2   4     8416.93     9016.38    251.73 o 
   1   2   4    19123.69    19756.67    524.52 o 
   2   2   4     3287.31     2994.87    103.71 o 
   3   2   4     7049.67     6798.76    152.62 o 
   4   2   4     1089.41     1104.26     30.69 o 
   5   2   4      803.76      782.16     23.33 o 
   6   2   4      938.21      878.67     29.46 o 
   7   2   4      368.65      386.49     19.47 o 
   8   2   4       41.76       40.73     18.39 o 
   9   2   4       47.47       68.32     25.12 o 
  -9   3   4      150.27      145.91     22.88 o 
  -8   3   4       36.35       63.06     20.40 o 
  -7   3   4      373.60      407.05     26.95 o 
  -6   3   4     1890.47     1810.54     53.53 o 
  -5   3   4      264.95      276.18     15.63 o 
  -4   3   4     4070.24     3836.91     88.44 o 
  -3   3   4      201.89      218.68      8.87 o 
  -2   3   4     2490.11     2503.36     63.94 o 
  -1   3   4    12289.00    13020.17    354.61 o 
   0   3   4      834.94      850.95     25.60 o 
   1   3   4    10511.93    11338.41    363.08 o 
   2   3   4     2226.75     2251.40     52.57 o 
   3   3   4      148.65      156.19      8.83 o 
   4   3   4     3905.04     3704.09     94.98 o 
   5   3   4      331.10      365.79     20.60 o 
   6   3   4     1810.27     1753.27     53.02 o 
   7   3   4      377.10      396.30     22.54 o 
   8   3   4       33.56       31.22     20.38 o 
   9   3   4      170.92      179.51     27.27 o 
  -9   4   4      166.26      225.49     33.93 o 
  -8   4   4       36.68       40.22     20.83 o 
  -7   4   4      239.47      227.00     19.15 o 
  -6   4   4      319.35      341.87     19.41 o 
  -5   4   4       39.22       68.29     11.03 o 
  -4   4   4     3990.21     3746.89     89.15 o 
  -3   4   4      549.22      583.43     15.66 o 
  -2   4   4     5420.06     5422.73    124.60 o 
  -1   4   4      802.15      921.98     27.30 o 
   0   4   4     3196.55     3378.80     81.48 o 
   1   4   4      417.45      499.01     16.43 o 
   2   4   4     5237.07     5175.07    122.27 o 
   3   4   4      460.61      493.27     15.92 o 
   4   4   4     4382.86     4175.35     98.75 o 
   5   4   4       69.65       84.36     12.40 o 
   6   4   4      267.82      283.47     18.93 o 
   7   4   4      267.21      262.20     19.79 o 
   8   4   4       47.11       54.37     23.75 o 
   9   4   4      145.43      136.12     32.92 o 
  -8   5   4      140.38      157.96     28.43 o 
  -7   5   4       87.79      114.41     23.13 o 
  -6   5   4      664.67      651.16     31.99 o 
  -5   5   4      120.01      140.07     16.48 o 
  -4   5   4      923.79      931.24     30.76 o 
  -3   5   4     2363.51     2308.06     62.30 o 
  -2   5   4     1690.40     1789.16     43.11 o 
  -1   5   4     3405.39     3415.99     80.74 o 
   0   5   4     4058.63     4189.90    101.06 o 
   1   5   4     3306.48     3259.55     77.51 o 
   2   5   4     1600.77     1663.18     41.57 o 
   3   5   4     2162.64     2062.39     51.00 o 
   4   5   4      941.80      917.33     31.09 o 
   5   5   4      141.94      139.08     13.17 o 
   6   5   4      806.35      813.02     29.82 o 
   7   5   4       77.59       75.38     17.81 o 
   8   5   4      115.35      112.01     25.55 o 
  -8   6   4      125.71      128.96     28.68 o 
  -7   6   4      226.24      199.92     29.33 o 
  -6   6   4      303.08      277.69     22.96 o 
  -5   6   4     1013.20      956.43     33.94 o 
  -4   6   4      247.99      281.71     18.88 o 
  -3   6   4      305.87      323.20     15.45 o 
  -2   6   4     3047.85     2998.13     83.31 o 
  -1   6   4      833.36      889.34     25.01 o 
   0   6   4     3068.70     3122.86     86.06 o 
   1   6   4      762.33      790.45     22.54 o 
   2   6   4     3181.17     3180.65     77.76 o 
   3   6   4      169.05      197.50     12.36 o 
   4   6   4      342.75      312.91     15.47 o 
   5   6   4      974.90     1001.03     31.87 o 
   6   6   4      291.04      317.49     20.46 o 
   7   6   4      237.47      259.90     30.80 o 
   8   6   4      155.06      141.42     32.09 o 
  -8   7   4       14.66       26.56     30.37 o 
  -7   7   4      227.67      243.51     38.44 o 
  -6   7   4       80.95       67.96     21.47 o 
  -5   7   4      281.47      283.50     19.47 o 
  -4   7   4       15.95        5.24     13.18 o 
  -3   7   4      217.73      254.88     15.62 o 
  -2   7   4     1802.05     1765.55     54.69 o 
  -1   7   4      556.16      614.76     24.36 o 
   0   7   4     3784.84     3796.19    120.67 o 
   1   7   4      564.25      608.15     21.92 o 
   2   7   4     1944.20     1950.85     53.35 o 
   3   7   4      311.58      319.66     15.20 o 
   4   7   4       20.53        7.88     11.76 o 
   5   7   4      214.50      224.71     17.20 o 
   6   7   4       62.99       95.10     18.21 o 
   7   7   4      250.71      188.91     33.50 o 
   8   7   4       23.07       26.33     30.34 o 
  -7   8   4       89.94      102.46     28.66 o 
  -6   8   4      203.91      203.38     29.80 o 
  -5   8   4      397.38      397.23     22.70 o 
  -4   8   4      349.06      357.26     18.85 o 
  -3   8   4      653.52      700.75     24.63 o 
  -2   8   4      841.22      845.39     28.21 o 
  -1   8   4      498.83      502.92     24.89 o 
   0   8   4      136.08      188.15     16.25 o 
   1   8   4      641.35      653.32     28.78 o 
   2   8   4      789.99      797.24     27.35 o 
   3   8   4      710.46      724.72     26.15 o 
   4   8   4      419.60      463.64     21.34 o 
   5   8   4      401.11      441.86     22.94 o 
   6   8   4      208.94      233.89     24.58 o 
   7   8   4       85.03       99.31     31.56 o 
  -7   9   4       58.30       84.20     31.46 o 
  -6   9   4       19.44      -15.80     38.54 o 
  -5   9   4       23.23       29.23     20.57 o 
  -4   9   4      293.00      299.70     20.15 o 
  -3   9   4      693.36      711.53     25.28 o 
  -2   9   4      314.62      353.24     29.04 o 
  -1   9   4      952.72      918.80     37.79 o 
   0   9   4      148.15      200.33     18.74 o 
   1   9   4      790.48      789.26     33.76 o 
   2   9   4      220.42      274.77     28.12 o 
   3   9   4      644.09      644.24     24.37 o 
   4   9   4      335.42      371.20     19.31 o 
   5   9   4        9.99       29.76     20.32 o 
   6   9   4       25.29       -4.07     21.16 o 
   7   9   4       57.31       67.26     31.32 o 
  -6  10   4       16.56       21.62     28.65 o 
  -5  10   4      100.78      121.96     22.56 o 
  -4  10   4      125.27      137.71     33.91 o 
  -3  10   4       25.11       64.13     20.14 o 
  -2  10   4       97.34      102.64     18.71 o 
  -1  10   4      172.63      207.17     20.03 o 
   0  10   4      345.48      379.95     25.57 o 
   1  10   4      159.28      197.58     20.24 o 
   2  10   4      165.02      207.51     28.89 o 
   3  10   4       11.78       31.60     18.38 o 
   4  10   4      164.23      160.04     22.10 o 
   5  10   4       64.35       76.24     22.19 o 
   6  10   4       18.02       11.38     23.02 o 
  -5  11   4       18.55      -34.84     35.94 o 
  -4  11   4       96.37      112.73     34.17 o 
  -3  11   4       87.15      108.68     25.27 o 
  -2  11   4      111.65      140.73     26.06 o 
  -1  11   4      386.87      347.61     34.97 o 
   0  11   4       83.46       73.44     33.31 o 
   1  11   4      429.02      357.73     35.53 o 
   2  11   4      131.14      100.34     28.60 o 
   3  11   4      113.03       92.25     25.27 o 
   4  11   4      102.78      116.38     27.33 o 
   5  11   4       10.47       24.04     36.03 o 
  -4  12   4       35.75       10.98     39.05 o 
  -3  12   4       97.31      102.82     28.06 o 
  -2  12   4       33.74       49.20     25.79 o 
  -1  12   4      138.83      134.35     30.03 o 
   0  12   4        8.50        5.62     27.31 o 
   1  12   4      211.06      204.34     32.06 o 
   2  12   4       25.16       29.99     25.89 o 
   3  12   4      111.27      105.98     27.33 o 
   4  12   4       47.80        9.95     30.60 o 
  -2  13   4       13.16       10.14     28.81 o 
  -1  13   4       40.90       14.62     29.33 o 
   0  13   4       27.96        8.39     28.24 o 
   1  13   4       42.97       29.36     29.16 o 
   2  13   4       14.65       -8.42     29.11 o 
   1   0   5      986.14      993.23     33.76 o 
   2   0   5    14480.27    14384.80    412.64 o 
   3   0   5     1719.22     1834.88     54.62 o 
   4   0   5     4972.37     4962.31    105.88 o 
   5   0   5     1052.68     1061.62     25.69 o 
   6   0   5     1695.60     1647.07     38.33 o 
   7   0   5       25.10       36.04     11.80 o 
   8   0   5       29.50       46.99     22.13 o 
   9   0   5       15.13       19.52     49.54 o 
  -9   1   5       10.40       31.48     52.29 o 
  -8   1   5       93.48       93.13     17.63 o 
  -7   1   5      225.59      282.42     17.22 o 
  -6   1   5     3435.59     3364.45     75.43 o 
  -5   1   5     1205.09     1234.44     29.83 o 
  -4   1   5     7749.51     7466.03    158.16 o 
  -3   1   5     5312.76     5390.99    109.24 o 
  -2   1   5     4954.70     5011.78    121.25 o 
  -1   1   5     3708.43     3715.09    121.59 o 
   0   1   5     1641.15     1700.50     45.02 o 
   1   1   5     3355.59     3416.78    112.88 o 
   2   1   5     4733.92     4803.14    119.16 o 
   3   1   5     4568.98     4637.82    122.08 o 
   4   1   5     7487.31     7270.11    165.43 o 
   5   1   5     1097.96     1137.64     29.67 o 
   6   1   5     3396.98     3382.67     71.54 o 
   7   1   5      180.64      207.93     16.48 o 
   8   1   5      110.74      124.83     18.39 o 
   9   1   5       25.92       62.05     46.98 o 
  -9   2   5       19.05        3.43     24.51 o 
  -8   2   5       34.15       26.56     19.50 o 
  -7   2   5      168.37      167.95     16.77 o 
  -6   2   5      259.97      276.93     17.80 o 
  -5   2   5     1525.93     1439.31     46.05 o 
  -4   2   5     1295.25     1225.23     31.51 o 
  -3   2   5     3387.56     3195.19     75.91 o 
  -2   2   5     4232.58     4099.67    110.79 o 
  -1   2   5     4883.82     5114.53    167.47 o 
   0   2   5     5095.40     5782.03    161.48 o 
   1   2   5     5616.41     6044.16    156.44 o 
   2   2   5     4509.39     4281.75    156.87 o 
   3   2   5     3490.38     3388.42     80.44 o 
   4   2   5     1481.80     1429.66     36.29 o 
   5   2   5     1737.31     1650.72     40.22 o 
   6   2   5      224.63      247.03     16.35 o 
   7   2   5      269.39      277.42     17.13 o 
   8   2   5       23.06       22.14     18.07 o 
   9   2   5       23.97       12.28     24.26 o 
  -9   3   5       30.89       61.84     26.29 o 
  -8   3   5       20.21       45.01     27.13 o 
  -7   3   5      626.23      633.53     26.69 o 
  -6   3   5      133.98      198.68     18.17 o 
  -5   3   5     3607.45     3311.10     86.14 o 
  -4   3   5       26.17       43.36      7.33 o 
  -3   3   5     3922.58     3686.60     80.87 o 
  -2   3   5     7663.35     7802.38    210.02 o 
  -1   3   5     3137.81     3216.70     79.85 o 
   0   3   5     8386.02     8524.63    301.70 o 
   1   3   5     2555.00     2717.23     83.68 o 
   2   3   5     8107.42     8186.50    175.25 o 
   3   3   5     3927.40     3726.34     86.29 o 
   4   3   5       86.95      124.06     13.25 o 
   5   3   5     3622.70     3497.44     92.29 o 
   6   3   5      126.53      153.39     15.87 o 
   7   3   5      508.48      504.60     24.91 o 
   8   3   5       11.00       -1.22     22.72 o 
   9   3   5       37.70       78.49     25.98 o 
  -9   4   5       36.35       74.39     30.78 o 
  -8   4   5      403.93      401.58     28.78 o 
  -7   4   5       18.27       25.29     16.00 o 
  -6   4   5     1313.78     1208.58     39.22 o 
  -5   4   5      756.36      687.20     26.82 o 
  -4   4   5      302.81      329.26     14.45 o 
  -3   4   5     2708.94     2596.28     55.65 o 
  -2   4   5     1607.13     1689.22     43.61 o 
  -1   4   5     2115.07     2252.70     63.83 o 
   0   4   5     3169.08     3443.73     82.97 o 
   1   4   5     2749.70     2884.52     72.80 o 
   2   4   5     1507.53     1586.98     39.80 o 
   3   4   5     2438.21     2338.31     55.94 o 
   4   4   5      291.97      359.60     15.36 o 
   5   4   5      873.96      807.45     25.89 o 
   6   4   5     1249.77     1209.67     39.95 o 
   7   4   5       11.21       13.71     15.91 o 
   8   4   5      472.93      509.30     34.23 o 
   9   4   5       34.85       48.69     30.85 o 
  -8   5   5      105.08      124.76     27.72 o 
  -7   5   5       92.82      128.57     23.09 o 
  -6   5   5      319.58      316.74     22.62 o 
  -5   5   5      236.21      288.98     22.04 o 
  -4   5   5     2010.22     2038.12     61.98 o 
  -3   5   5       18.43       15.93      7.46 o 
  -2   5   5     5399.41     5550.68    126.94 o 
  -1   5   5     4219.37     4324.38    103.53 o 
   0   5   5     3591.87     3599.83     87.46 o 
   1   5   5     4241.19     4356.50    106.33 o 
   2   5   5     5068.93     5149.17    122.08 o 
   3   5   5        9.87       16.78      8.39 o 
   4   5   5     1690.18     1731.31     51.43 o 
   5   5   5      209.35      213.26     19.27 o 
   6   5   5      342.98      338.66     20.47 o 
   7   5   5       53.81       73.14     18.64 o 
   8   5   5      101.44       86.82     24.98 o 
  -8   6   5       27.65       17.00     26.72 o 
  -7   6   5      351.22      314.65     32.11 o 
  -6   6   5      173.96      192.38     21.24 o 
  -5   6   5       61.42       84.04     16.08 o 
  -4   6   5      109.23      139.71     15.55 o 
  -3   6   5      277.65      280.31     14.87 o 
  -2   6   5      162.89      200.91     11.46 o 
  -1   6   5      350.10      369.61     14.43 o 
   0   6   5     2025.34     2088.85     58.73 o 
   1   6   5      261.32      287.03     11.30 o 
   2   6   5      147.34      184.25     11.68 o 
   3   6   5      329.08      326.72     14.41 o 
   4   6   5      141.82      147.06     13.10 o 
   5   6   5       58.03       61.65     13.67 o 
   6   6   5      173.70      193.34     20.70 o 
   7   6   5      280.77      300.05     35.65 o 
   8   6   5       17.97       45.52     30.42 o 
  -8   7   5       18.54       -4.05     29.30 o 
  -7   7   5       36.56       18.32     26.44 o 
  -6   7   5      325.83      383.46     38.78 o 
  -5   7   5       16.53        0.98     15.00 o 
  -4   7   5       15.80        7.61     14.78 o 
  -3   7   5     2637.82     2572.22     70.87 o 
  -2   7   5      139.53      140.22     12.69 o 
  -1   7   5     7271.40     7041.00    204.14 o 
   0   7   5       47.20       65.09     11.71 o 
   1   7   5     7110.40     6928.02    181.54 o 
   2   7   5       91.01      111.17     10.46 o 
   3   7   5     2631.45     2471.07     62.89 o 
   4   7   5       33.00       24.63     12.52 o 
   5   7   5       15.70       33.41     14.10 o 
   6   7   5      306.55      327.10     22.46 o 
   7   7   5       34.97       45.65     29.81 o 
   8   7   5       12.29       35.63     31.00 o 
  -7   8   5      279.87      239.84     32.05 o 
  -6   8   5      113.55       84.35     27.06 o 
  -5   8   5      504.36      492.80     24.41 o 
  -4   8   5        9.29       10.66     14.17 o 
  -3   8   5      282.37      277.35     15.89 o 
  -2   8   5       59.06       75.01     13.04 o 
  -1   8   5       62.85       84.45     14.82 o 
   0   8   5      142.20      188.55     18.25 o 
   1   8   5       77.74       81.52     14.31 o 
   2   8   5      105.59      129.31     13.26 o 
   3   8   5      319.08      337.93     16.67 o 
   4   8   5       20.17       30.91     13.44 o 
   5   8   5      497.77      483.01     22.20 o 
   6   8   5      131.98      111.35     27.47 o 
   7   8   5      275.94      309.13     36.68 o 
  -7   9   5       32.98       50.00     39.84 o 
  -6   9   5       33.04       31.79     26.45 o 
  -5   9   5       15.98        1.21     20.15 o 
  -4   9   5      102.02      136.71     17.14 o 
  -3   9   5       78.13       72.20     13.65 o 
  -2   9   5     1567.84     1525.07     54.81 o 
  -1   9   5      453.89      468.26     24.67 o 
   0   9   5     2220.02     2193.90     74.11 o 
   1   9   5      360.42      381.24     23.73 o 
   2   9   5     1734.93     1651.91     58.10 o 
   3   9   5      114.12      107.81     14.01 o 
   4   9   5      119.69      165.22     15.71 o 
   5   9   5       12.50       -4.09     19.93 o 
   6   9   5       64.42       79.82     23.96 o 
   7   9   5       48.77       68.54     30.99 o 
  -6  10   5      123.21      117.28     30.89 o 
  -5  10   5       15.50       33.73     20.98 o 
  -4  10   5       19.25       29.28     30.43 o 
  -3  10   5      133.53      121.38     25.05 o 
  -2  10   5      100.36      105.55     19.23 o 
  -1  10   5      261.15      293.59     22.94 o 
   0  10   5       24.80       62.44     18.17 o 
   1  10   5      189.05      202.04     25.49 o 
   2  10   5       93.95       86.85     18.39 o 
   3  10   5      124.83      134.00     27.60 o 
   4  10   5        9.44       25.14     19.72 o 
   5  10   5       15.06        0.06     20.64 o 
   6  10   5       66.71       43.10     23.63 o 
  -5  11   5      101.97       90.36     41.12 o 
  -4  11   5        9.67       -9.65     30.78 o 
  -3  11   5      291.64      302.68     31.18 o 
  -2  11   5       68.69       74.31     24.88 o 
  -1  11   5      361.33      349.79     34.75 o 
   0  11   5       58.84       50.82     26.90 o 
   1  11   5      327.29      303.50     39.81 o 
   2  11   5       79.66       77.00     36.67 o 
   3  11   5      262.31      309.53     31.60 o 
   4  11   5        3.64       -6.95     24.39 o 
   5  11   5       86.97      106.84     41.25 o 
  -4  12   5       97.80       70.17     40.21 o 
  -3  12   5        9.49        6.70     25.30 o 
  -2  12   5       41.60       14.85     25.40 o 
  -1  12   5       47.85       43.53     28.34 o 
   0  12   5       36.58       49.09     26.75 o 
   1  12   5       57.19       45.25     46.40 o 
   2  12   5       47.06       32.23     32.96 o 
   3  12   5        7.72       30.70     38.41 o 
   4  12   5      104.47       62.73     35.85 o 
  -2  13   5       77.06       56.48     29.85 o 
  -1  13   5      162.96      127.23     33.44 o 
   0  13   5      122.68       73.64     29.57 o 
   1  13   5      169.30      176.67     54.46 o 
   2  13   5       73.56       78.40     30.35 o 
   0   0   6     1941.30     1804.17     51.05 o 
   1   0   6      219.67      231.45      9.71 o 
   2   0   6     2719.94     2622.16     77.64 o 
   3   0   6     1512.29     1573.57     43.47 o 
   4   0   6     4784.90     4439.98     95.09 o 
   5   0   6        8.49       56.74      8.23 o 
   6   0   6     2231.55     2192.38     51.19 o 
   7   0   6      167.43      185.77     13.38 o 
   8   0   6       19.65       45.68     22.93 o 
   9   0   6        0.60       31.73     48.45 o 
  -9   1   6       97.85      116.96     49.24 o 
  -8   1   6       81.48       83.00     18.55 o 
  -7   1   6      136.75      154.58     15.21 o 
  -6   1   6      560.08      535.49     19.38 o 
  -5   1   6     2259.91     2296.35     55.11 o 
  -4   1   6     4322.64     4342.57     90.34 o 
  -3   1   6     1816.71     1852.76     48.02 o 
  -2   1   6     6142.10     6029.26    140.34 o 
  -1   1   6     2327.60     2486.41     82.48 o 
   0   1   6     1519.70     1561.76     41.84 o 
   1   1   6     2276.82     2493.56     79.81 o 
   2   1   6     5635.29     5507.21    151.30 o 
   3   1   6     2203.17     2253.54     48.63 o 
   4   1   6     4516.84     4494.99    100.59 o 
   5   1   6     2262.03     2240.14     51.36 o 
   6   1   6      649.42      616.77     18.73 o 
   7   1   6      179.73      173.04     15.51 o 
   8   1   6       61.39       87.61     17.49 o 
   9   1   6      100.87       87.86     50.82 o 
  -9   2   6       74.56      103.34     30.18 o 
  -8   2   6      210.82      189.54     23.16 o 
  -7   2   6      399.04      405.02     25.10 o 
  -6   2   6     1313.42     1265.70     40.15 o 
  -5   2   6     3391.00     3226.93     81.76 o 
  -4   2   6     2246.78     2138.29     49.90 o 
  -3   2   6     6242.93     6008.16    134.67 o 
  -2   2   6      749.82      746.68     21.00 o 
  -1   2   6    14527.60    15002.73    414.54 o 
   0   2   6      929.66      925.53     27.00 o 
   1   2   6    15270.34    15839.32    425.41 o 
   2   2   6      632.10      598.83     22.64 o 
   3   2   6     5982.66     5812.34    133.06 o 
   4   2   6     2332.59     2295.25     49.67 o 
   5   2   6     3477.55     3323.47     76.59 o 
   6   2   6     1154.21     1199.77     36.85 o 
   7   2   6      550.44      552.80     21.63 o 
   8   2   6      198.62      200.31     25.61 o 
   9   2   6       78.55       79.56     24.62 o 
  -9   3   6       35.82       11.99     25.56 o 
  -8   3   6      121.43      130.17     21.22 o 
  -7   3   6      110.30      111.61     16.90 o 
  -6   3   6      654.64      652.17     29.21 o 
  -5   3   6      440.82      427.32     18.15 o 
  -4   3   6     1288.68     1360.10     31.67 o 
  -3   3   6     6314.53     6332.70    136.59 o 
  -2   3   6     5542.84     5725.79    155.15 o 
  -1   3   6     2056.27     2020.86     54.31 o 
   0   3   6      158.48      163.58      7.49 o 
   1   3   6     1956.10     2012.45     57.55 o 
   2   3   6     5859.56     6083.44    138.54 o 
   3   3   6     6268.38     6358.30    145.46 o 
   4   3   6     1134.73     1230.94     35.82 o 
   5   3   6      566.67      564.97     19.86 o 
   6   3   6      641.23      619.95     25.59 o 
   7   3   6      113.47      106.40     16.80 o 
   8   3   6      123.17      114.15     24.29 o 
   9   3   6       34.70       49.52     25.29 o 
  -9   4   6       13.13      -12.23     29.21 o 
  -8   4   6       27.37       47.18     20.58 o 
  -7   4   6      115.43      115.38     17.23 o 
  -6   4   6       26.80       31.43     13.23 o 
  -5   4   6     2524.34     2309.50     63.34 o 
  -4   4   6      980.09      966.77     29.40 o 
  -3   4   6      621.82      622.33     16.20 o 
  -2   4   6     3137.44     3106.96     83.84 o 
  -1   4   6      225.78      299.27     12.13 o 
   0   4   6    14558.88    15185.39    340.87 o 
   1   4   6      327.76      418.06     11.84 o 
   2   4   6     2479.16     2409.76     65.35 o 
   3   4   6      482.73      483.83     17.08 o 
   4   4   6      770.11      808.97     26.65 o 
   5   4   6     2339.17     2183.36     63.27 o 
   6   4   6       11.70       24.06     14.66 o 
   7   4   6      119.33      125.30     21.25 o 
   8   4   6       55.78       90.59     23.26 o 
   9   4   6        4.59       37.88     30.42 o 
  -8   5   6      248.68      236.26     30.40 o 
  -7   5   6       50.44       56.41     22.27 o 
  -6   5   6      567.05      538.02     28.66 o 
  -5   5   6      119.42      125.18     19.55 o 
  -4   5   6      567.50      537.90     23.58 o 
  -3   5   6     1170.73     1130.64     33.79 o 
  -2   5   6     1001.21     1100.73     28.97 o 
  -1   5   6     2620.07     2669.39     62.97 o 
   0   5   6     1097.65     1141.42     29.75 o 
   1   5   6     2374.72     2440.99     59.20 o 
   2   5   6     1028.27     1126.96     28.79 o 
   3   5   6     1422.83     1331.16     34.74 o 
   4   5   6      603.60      582.24     22.96 o 
   5   5   6       88.80       98.01     13.30 o 
   6   5   6      510.27      487.18     25.31 o 
   7   5   6       62.03       67.97     18.73 o 
   8   5   6      228.30      205.25     28.04 o 
  -8   6   6       66.03       15.84     26.67 o 
  -7   6   6      122.16      101.18     26.50 o 
  -6   6   6      296.49      302.44     23.25 o 
  -5   6   6       67.68       77.84     16.19 o 
  -4   6   6      148.21      157.66     16.37 o 
  -3   6   6      976.53      977.35     30.08 o 
  -2   6   6     1293.00     1294.84     38.17 o 
  -1   6   6     3899.91     3746.97    100.41 o 
   0   6   6      768.41      786.68     25.63 o 
   1   6   6     3891.83     3812.80     89.69 o 
   2   6   6     1300.82     1301.40     35.16 o 
   3   6   6      747.74      747.51     24.50 o 
   4   6   6      185.53      207.16     14.09 o 
   5   6   6       92.62       95.43     14.06 o 
   6   6   6      252.60      272.38     19.37 o 
   7   6   6      131.56      162.17     30.28 o 
   8   6   6       93.67      138.78     41.28 o 
  -8   7   6       31.83       57.20     30.80 o 
  -7   7   6       70.25       73.26     28.01 o 
  -6   7   6      100.61      112.35     23.13 o 
  -5   7   6       82.93       76.93     15.92 o 
  -4   7   6       91.21      106.08     15.95 o 
  -3   7   6      163.98      207.45     14.23 o 
  -2   7   6      561.22      579.86     22.65 o 
  -1   7   6      295.40      368.34     19.86 o 
   0   7   6      980.05      998.45     37.04 o 
   1   7   6      373.58      429.48     17.88 o 
   2   7   6      502.87      491.20     18.30 o 
   3   7   6      150.42      173.21     20.89 o 
   4   7   6       84.37       70.52     12.98 o 
   5   7   6       52.83       58.90     14.48 o 
   6   7   6      104.53       72.06     20.31 o 
   7   7   6      152.52      178.92     38.10 o 
   8   7   6       32.36       27.77     30.87 o 
  -7   8   6        8.84      -10.59     26.57 o 
  -6   8   6      131.59      159.75     28.63 o 
  -5   8   6       14.87       16.12     16.12 o 
  -4   8   6      251.88      296.79     18.66 o 
  -3   8   6      321.51      358.14     21.15 o 
  -2   8   6     1557.96     1552.46     47.85 o 
  -1   8   6     1610.80     1560.21     54.21 o 
   0   8   6     1771.57     1777.93     60.76 o 
   1   8   6     1608.30     1578.80     54.84 o 
   2   8   6     1313.59     1288.85     38.96 o 
   3   8   6      295.12      305.02     17.77 o 
   4   8   6      277.68      276.89     16.97 o 
   5   8   6       23.97       31.17     14.83 o 
   6   8   6       83.49      108.18     22.32 o 
   7   8   6        4.60        4.50     29.34 o 
  -7   9   6       75.89       67.36     37.25 o 
  -6   9   6      226.38      210.04     29.70 o 
  -5   9   6       15.84        5.90     20.33 o 
  -4   9   6      114.13      117.53     16.60 o 
  -3   9   6      275.86      279.96     16.48 o 
  -2   9   6       49.53       81.04     17.30 o 
  -1   9   6      618.38      591.21     29.29 o 
   0   9   6       37.27       83.47     16.68 o 
   1   9   6      672.79      669.30     31.33 o 
   2   9   6       67.54      132.95     17.51 o 
   3   9   6      256.62      262.95     16.28 o 
   4   9   6      106.06      106.68     15.23 o 
   5   9   6       14.20        8.87     18.13 o 
   6   9   6      222.89      191.71     26.62 o 
   7   9   6       53.96        6.62     30.63 o 
  -6  10   6        2.31       13.41     28.52 o 
  -5  10   6      167.13      163.58     24.47 o 
  -4  10   6      252.59      221.04     36.58 o 
  -3  10   6      200.61      220.04     27.52 o 
  -2  10   6      542.09      573.40     35.34 o 
  -1  10   6       66.93       70.22     17.67 o 
   0  10   6     1881.27     1772.16     62.60 o 
   1  10   6       94.30      102.55     18.32 o 
   2  10   6      551.01      581.71     30.26 o 
   3  10   6      219.00      216.91     21.79 o 
   4  10   6      241.18      261.58     26.86 o 
   5  10   6      218.74      208.29     24.07 o 
   6  10   6        0.30       40.37     23.11 o 
  -5  11   6       47.80       63.88     38.81 o 
  -4  11   6       14.20       24.06     32.70 o 
  -3  11   6      258.58      256.27     30.28 o 
  -2  11   6       64.97       38.95     23.89 o 
  -1  11   6      108.65      109.31     26.68 o 
   0  11   6      158.43      151.55     40.03 o 
   1  11   6       75.80       39.21     26.89 o 
   2  11   6       63.68       47.69     27.07 o 
   3  11   6      253.35      277.97     30.05 o 
   4  11   6        1.69       34.84     27.94 o 
   5  11   6       39.36       20.93     39.90 o 
  -4  12   6       12.53        7.08     38.50 o 
  -3  12   6      188.91      185.00     29.31 o 
  -2  12   6       28.14       20.54     24.65 o 
  -1  12   6      211.85      164.78     30.83 o 
   0  12   6        0.66       20.90     35.72 o 
   1  12   6      191.18      188.86     32.14 o 
   2  12   6       39.72       25.64     24.77 o 
   3  12   6      198.26      175.85     28.94 o 
   4  12   6        8.11       -1.73     30.53 o 
  -2  13   6       21.86       36.76     30.59 o 
  -1  13   6       24.17       -8.75     28.86 o 
   0  13   6       64.96       69.72     47.47 o 
   1  13   6       26.05       20.97     43.84 o 
   2  13   6       23.68       -0.45     28.98 o 
   1   0   7     1009.09     1041.50     31.40 o 
   2   0   7      162.71      163.91      7.33 o 
   3   0   7     4450.66     4169.85     94.61 o 
   4   0   7      326.27      348.55     12.34 o 
   5   0   7    12713.11    12031.82    252.50 o 
   6   0   7      262.64      297.94     14.30 o 
   7   0   7     1886.54     1808.34     42.49 o 
   8   0   7       11.47       15.57     23.18 o 
   9   0   7       35.46       -8.97     51.07 o 
  -9   1   7        1.81       67.73     55.10 o 
  -8   1   7        2.85       17.76     17.30 o 
  -7   1   7      151.99      126.14     15.10 o 
  -6   1   7       10.68       21.63     10.12 o 
  -5   1   7     1323.21     1317.91     37.54 o 
  -4   1   7     1060.58     1026.34     24.75 o 
  -3   1   7    14011.30    13661.71    294.26 o 
  -2   1   7     2523.05     2550.72     68.03 o 
  -1   1   7    15063.38    15329.08    454.12 o 
   0   1   7     4129.28     4263.39    112.65 o 
   1   1   7    15806.86    16283.39    556.38 o 
   2   1   7     3007.99     3045.68     73.13 o 
   3   1   7    14402.62    14119.86    292.02 o 
   4   1   7     1196.00     1122.97     26.49 o 
   5   1   7     1683.48     1640.43     36.00 o 
   6   1   7        3.22       -4.86      9.45 o 
   7   1   7      199.94      203.43     15.75 o 
   8   1   7        0.46       11.73     20.59 o 
   9   1   7        0.27        1.28     48.51 o 
  -9   2   7       99.71      107.01     27.39 o 
  -8   2   7      151.08      157.03     21.50 o 
  -7   2   7      336.52      354.65     24.41 o 
  -6   2   7     1019.49     1025.56     35.31 o 
  -5   2   7     3722.16     3646.11     88.26 o 
  -4   2   7     4142.41     3877.41     82.23 o 
  -3   2   7     1493.76     1468.60     35.08 o 
  -2   2   7     3982.58     3899.03    125.11 o 
  -1   2   7     1317.04     1480.03     55.30 o 
   0   2   7       84.47       83.33      3.85 o 
   1   2   7      737.45      864.39     30.26 o 
   2   2   7     3611.73     3530.86    106.45 o 
   3   2   7     1385.64     1405.36     35.18 o 
   4   2   7     3868.54     3656.06     86.73 o 
   5   2   7     3574.12     3489.53     88.78 o 
   6   2   7      960.34      981.72     32.28 o 
   7   2   7      403.49      420.34     19.52 o 
   8   2   7      169.78      182.93     25.79 o 
   9   2   7      113.55      129.21     27.06 o 
  -9   3   7       51.88       62.57     26.50 o 
  -8   3   7        1.74       -1.55     18.33 o 
  -7   3   7      384.92      395.21     21.74 o 
  -6   3   7      180.66      179.69     14.96 o 
  -5   3   7       56.31       65.15      9.87 o 
  -4   3   7     6880.52     6642.70    143.14 o 
  -3   3   7     2238.92     2247.47     48.96 o 
  -2   3   7     6429.33     6540.19    171.07 o 
  -1   3   7     6281.66     6519.91    166.02 o 
   0   3   7      178.35      186.34      8.13 o 
   1   3   7     5698.60     6064.38    176.89 o 
   2   3   7     6313.83     6487.59    150.98 o 
   3   3   7     2101.42     2094.50     52.04 o 
   4   3   7     6950.33     6681.56    152.88 o 
   5   3   7       66.81       90.23     12.76 o 
   6   3   7      152.89      160.35     15.84 o 
   7   3   7      405.83      393.84     21.78 o 
   8   3   7        3.56        6.14     22.70 o 
   9   3   7       73.61       86.94     26.28 o 
  -9   4   7       35.73       55.70     41.67 o 
  -8   4   7       45.96       48.97     20.55 o 
  -7   4   7       33.52       22.03     16.04 o 
  -6   4   7     1007.57      943.48     32.55 o 
  -5   4   7      342.89      369.83     18.40 o 
  -4   4   7     1641.02     1617.32     48.36 o 
  -3   4   7     1041.26     1107.25     25.23 o 
  -2   4   7      154.99      177.92      8.65 o 
  -1   4   7    10280.66    10535.04    259.39 o 
   0   4   7     1664.92     1782.19     41.81 o 
   1   4   7    11158.52    11473.64    282.46 o 
   2   4   7      219.28      232.30      9.01 o 
   3   4   7      871.29      897.40     26.60 o 
   4   4   7     1826.36     1840.08     47.14 o 
   5   4   7      343.73      357.66     16.99 o 
   6   4   7      891.20      874.98     32.72 o 
   7   4   7       28.91       48.04     17.50 o 
   8   4   7       34.13       36.49     24.16 o 
   9   4   7       21.37       32.01     30.46 o 
  -8   5   7      146.71      183.44     40.22 o 
  -7   5   7      193.61      210.84     29.17 o 
  -6   5   7      252.52      286.70     24.93 o 
  -5   5   7      139.78      145.04     19.91 o 
  -4   5   7      433.21      440.05     21.20 o 
  -3   5   7       63.08       93.47     10.26 o 
  -2   5   7     3309.38     3292.62     79.90 o 
  -1   5   7      768.27      845.11     23.06 o 
   0   5   7      611.00      583.47     17.35 o 
   1   5   7      769.55      862.30     22.24 o 
   2   5   7     3581.12     3576.80     82.41 o 
   3   5   7       76.62      116.95      9.73 o 
   4   5   7      414.62      438.89     17.80 o 
   5   5   7       72.44       67.56     15.89 o 
   6   5   7      189.88      220.30     19.70 o 
   7   5   7      210.08      246.37     24.48 o 
   8   5   7      121.85      140.02     43.11 o 
  -8   6   7       20.11        9.71     26.15 o 
  -7   6   7      155.14      175.71     50.09 o 
  -6   6   7      239.81      227.57     21.31 o 
  -5   6   7      395.41      408.34     22.22 o 
  -4   6   7        6.14       14.12     15.93 o 
  -3   6   7      303.84      333.34     17.95 o 
  -2   6   7     4080.00     3996.98    101.45 o 
  -1   6   7      618.11      643.71     23.34 o 
   0   6   7     9140.26     8911.72    238.66 o 
   1   6   7      817.91      852.19     22.08 o 
   2   6   7     3444.19     3351.05     87.61 o 
   3   6   7      317.42      348.66     15.14 o 
   4   6   7       16.90       33.42     11.60 o 
   5   6   7      351.83      339.56     18.26 o 
   6   6   7      243.11      251.75     19.14 o 
   7   6   7      189.08      160.63     31.29 o 
   8   6   7       39.31       77.37     30.91 o 
  -8   7   7      338.90      385.50     40.40 o 
  -7   7   7      157.54      147.66     28.89 o 
  -6   7   7      195.39      182.42     28.44 o 
  -5   7   7      271.88      309.88     23.35 o 
  -4   7   7       32.46       47.96     15.57 o 
  -3   7   7      302.66      331.53     17.04 o 
  -2   7   7      951.63      996.29     32.98 o 
  -1   7   7      886.82      961.07     36.49 o 
   0   7   7      472.31      479.78     23.13 o 
   1   7   7      894.47      959.45     32.12 o 
   2   7   7      898.70      866.73     26.35 o 
   3   7   7      259.09      292.87     14.94 o 
   4   7   7       39.34       40.39     12.86 o 
   5   7   7      277.05      272.21     17.65 o 
   6   7   7      207.54      197.85     22.81 o 
   7   7   7      170.18      166.35     38.59 o 
   8   7   7      351.06      384.73     41.16 o 
  -7   8   7        2.86        7.33     26.74 o 
  -6   8   7       78.14      115.61     27.68 o 
  -5   8   7       83.18      115.98     17.55 o 
  -4   8   7       26.53       29.72     15.91 o 
  -3   8   7      353.15      357.17     18.59 o 
  -2   8   7     2060.46     2002.89     60.59 o 
  -1   8   7     1457.98     1402.89     58.35 o 
   0   8   7     3893.19     3941.04    125.53 o 
   1   8   7     1470.86     1457.75     51.48 o 
   2   8   7     2009.66     1946.24     54.36 o 
   3   8   7      365.07      356.58     16.97 o 
   4   8   7       27.88       33.89     13.15 o 
   5   8   7      100.92      119.30     15.99 o 
   6   8   7      104.98      118.94     24.29 o 
   7   8   7        0.29        8.80     29.65 o 
  -7   9   7      177.05      199.25     45.03 o 
  -6   9   7       62.64       35.05     26.88 o 
  -5   9   7       13.90       14.35     20.15 o 
  -4   9   7       72.12       71.04     16.07 o 
  -3   9   7       54.65       59.44     13.72 o 
  -2   9   7      370.99      410.27     24.09 o 
  -1   9   7       47.71       98.63     17.59 o 
   0   9   7       31.08       47.16     20.40 o 
   1   9   7       65.33       90.85     16.92 o 
   2   9   7      452.07      507.95     42.13 o 
   3   9   7       70.16       75.73     13.43 o 
   4   9   7      105.02      108.36     15.33 o 
   5   9   7        5.12        7.25     18.46 o 
   6   9   7       52.19       52.29     23.64 o 
   7   9   7      153.96      120.53     33.33 o 
  -6  10   7       42.92       16.66     28.51 o 
  -5  10   7       25.67       50.93     21.20 o 
  -4  10   7      134.03      173.51     34.68 o 
  -3  10   7      219.22      250.96     41.12 o 
  -2  10   7      320.20      334.35     21.81 o 
  -1  10   7      830.48      792.23     56.30 o 
   0  10   7       30.74       53.84     17.58 o 
   1  10   7      861.15      844.30     36.96 o 
   2  10   7      276.25      303.40     22.90 o 
   3  10   7      180.58      198.80     22.21 o 
   4  10   7      123.02      132.98     21.50 o 
   5  10   7       37.38       45.91     20.25 o 
   6  10   7       33.30       21.19     23.24 o 
  -5  11   7       59.15       54.00     39.42 o 
  -4  11   7       59.75       59.73     33.67 o 
  -3  11   7       92.71      115.41     26.78 o 
  -2  11   7       64.38       61.03     23.68 o 
  -1  11   7      173.31      160.71     35.11 o 
   0  11   7      536.74      456.08     38.51 o 
   1  11   7      110.35      115.34     27.65 o 
   2  11   7       77.43       74.24     50.34 o 
   3  11   7       58.46       57.32     25.37 o 
   4  11   7       45.14       38.59     27.00 o 
   5  11   7       57.24       35.82     39.11 o 
  -4  12   7      117.97      170.17     43.14 o 
  -3  12   7       23.08       39.19     31.69 o 
  -2  12   7      291.99      296.53     31.29 o 
  -1  12   7        4.72       15.58     27.57 o 
   0  12   7      626.63      555.65     43.31 o 
   1  12   7        4.67       11.08     28.27 o 
   2  12   7      277.38      249.96     30.02 o 
   3  12   7       33.21       69.14     30.56 o 
   4  12   7      135.83      106.73     32.39 o 
  -1  13   7       15.32       51.81     39.66 o 
   0  13   7       29.71       36.89     33.71 o 
   1  13   7        5.38       38.40     29.22 o 
   0   0   8     1513.44     1440.57     68.96 o 
   1   0   8     1000.47     1066.64     31.64 o 
   2   0   8       38.94       47.00      4.77 o 
   3   0   8     3997.95     3900.73     83.82 o 
   4   0   8     1801.20     1737.26     39.36 o 
   5   0   8     1803.80     1737.74     40.95 o 
   6   0   8      682.05      699.13     21.94 o 
   7   0   8      115.48      139.06     13.03 o 
   8   0   8      115.02      173.46     54.18 o 
   9   0   8       67.29        8.73     50.70 o 
  -9   1   8       43.07      174.26     58.82 o 
  -8   1   8      219.77      247.42     24.88 o 
  -7   1   8      452.25      467.60     20.23 o 
  -6   1   8      782.10      750.69     21.59 o 
  -5   1   8     1012.95     1027.71     25.58 o 
  -4   1   8     3908.40     3729.60     72.84 o 
  -3   1   8     6054.56     5985.68    124.43 o 
  -2   1   8     5902.30     5773.96    145.57 o 
  -1   1   8     6266.43     6383.42    178.79 o 
   0   1   8     2121.78     2130.78     60.34 o 
   1   1   8     6053.81     6031.00    168.24 o 
   2   1   8     6355.79     6329.94    155.66 o 
   3   1   8     5685.68     5602.67    122.92 o 
   4   1   8     3796.65     3601.54     79.32 o 
   5   1   8      845.06      856.79     26.74 o 
   6   1   8      772.20      763.46     23.18 o 
   7   1   8      331.64      365.37     19.05 o 
   8   1   8      198.63      223.54     26.29 o 
   9   1   8       44.35       -9.27     51.01 o 
  -9   2   8       21.74        8.51     25.10 o 
  -8   2   8       25.73        6.03     18.89 o 
  -7   2   8       65.45       51.77     15.02 o 
  -6   2   8     1143.23     1139.05     36.56 o 
  -5   2   8     2005.15     1973.47     57.83 o 
  -4   2   8     2344.05     2303.94     50.79 o 
  -3   2   8      907.06      850.33     22.03 o 
  -2   2   8     2706.00     2793.01     69.55 o 
  -1   2   8     2379.76     2542.36     64.82 o 
   0   2   8     9370.23     9735.11    238.98 o 
   1   2   8     2304.02     2480.91     65.28 o 
   2   2   8     2901.49     2907.91    118.74 o 
   3   2   8      849.63      828.28     22.44 o 
   4   2   8     2644.54     2561.23     57.24 o 
   5   2   8     2005.30     1983.24     52.00 o 
   6   2   8     1039.96      980.40     32.73 o 
   7   2   8       90.65      121.66     15.24 o 
   8   2   8       49.81       79.36     23.58 o 
   9   2   8       23.05       13.45     24.56 o 
  -9   3   8        0.88      -22.00     25.04 o 
  -8   3   8       55.37       56.47     19.69 o 
  -7   3   8       60.70       44.79     16.03 o 
  -6   3   8      496.92      537.32     23.92 o 
  -5   3   8      111.33      109.74     11.32 o 
  -4   3   8     2706.61     2645.37     59.28 o 
  -3   3   8     1158.21     1179.46     27.08 o 
  -2   3   8    11352.19    11349.76    288.92 o 
  -1   3   8     7090.96     7368.52    177.92 o 
   0   3   8     3018.42     3105.30     99.52 o 
   1   3   8     7124.90     7350.18    188.96 o 
   2   3   8    10609.51    10840.43    255.36 o 
   3   3   8     1030.74     1062.85     28.92 o 
   4   3   8     2628.49     2611.35     66.08 o 
   5   3   8       92.40      100.31     11.68 o 
   6   3   8      596.54      602.09     24.54 o 
   7   3   8       97.29      121.65     16.58 o 
   8   3   8       66.68       71.46     27.02 o 
   9   3   8       10.69      -13.95     24.69 o 
  -9   4   8       52.17       47.63     29.81 o 
  -8   4   8       29.94       22.81     24.58 o 
  -7   4   8      734.28      750.70     30.92 o 
  -6   4   8      382.77      375.74     24.11 o 
  -5   4   8     1906.58     1807.00     53.56 o 
  -4   4   8     1050.32     1036.70     30.70 o 
  -3   4   8      535.22      531.35     15.05 o 
  -2   4   8     1841.91     1887.47     42.70 o 
  -1   4   8     2419.21     2642.26     72.81 o 
   0   4   8      245.14      213.07      7.69 o 
   1   4   8     1652.10     1804.37     55.71 o 
   2   4   8     1841.78     1833.02     44.97 o 
   3   4   8      474.59      467.31     16.19 o 
   4   4   8      835.36      823.80     27.38 o 
   5   4   8     2024.27     1932.87     50.65 o 
   6   4   8      423.70      453.80     21.21 o 
   7   4   8      732.23      738.87     37.32 o 
   8   4   8       37.31       49.12     25.37 o 
   9   4   8       44.79       16.95     40.60 o 
  -8   5   8        8.89        6.65     26.03 o 
  -7   5   8      175.40      197.24     27.57 o 
  -6   5   8        5.97       35.09     23.81 o 
  -5   5   8      249.88      275.60     19.01 o 
  -4   5   8        0.33       19.20     11.09 o 
  -3   5   8     3937.53     3839.86    101.73 o 
  -2   5   8      964.90     1025.33     26.06 o 
  -1   5   8     8087.94     8205.45    191.03 o 
   0   5   8      296.87      283.48     10.90 o 
   1   5   8     7621.28     7669.69    179.21 o 
   2   5   8      857.72      869.32     26.35 o 
   3   5   8     4042.95     3916.36     97.62 o 
   4   5   8        4.95       20.02     10.49 o 
   5   5   8      223.33      226.72     15.28 o 
   6   5   8        5.64        5.23     14.31 o 
   7   5   8      222.40      215.42     23.42 o 
   8   5   8       18.98       30.15     24.60 o 
  -8   6   8       91.20      113.52     28.51 o 
  -7   6   8      123.76      120.23     27.95 o 
  -6   6   8      175.57      185.76     21.05 o 
  -5   6   8      120.82      141.38     22.03 o 
  -4   6   8       12.14       44.12     13.69 o 
  -3   6   8       83.97       74.49     12.28 o 
  -2   6   8       22.13       48.12      8.38 o 
  -1   6   8      951.63      988.48     31.14 o 
   0   6   8      206.33      241.08     12.93 o 
   1   6   8     1096.32     1121.38     28.31 o 
   2   6   8       20.01       44.32      8.31 o 
   3   6   8       65.93       71.48     10.29 o 
   4   6   8       29.86       49.88     11.58 o 
   5   6   8      160.91      171.34     15.38 o 
   6   6   8      291.73      330.48     22.16 o 
   7   6   8       70.39       74.73     29.40 o 
   8   6   8      144.55      203.42     37.10 o 
  -8   7   8       48.97       50.75     36.27 o 
  -7   7   8       90.83      105.31     37.62 o 
  -6   7   8      176.93      162.75     28.30 o 
  -5   7   8      135.20      137.98     18.62 o 
  -4   7   8      463.12      500.22     24.71 o 
  -3   7   8      900.38      912.98     30.42 o 
  -2   7   8     2570.63     2570.47     76.20 o 
  -1   7   8      385.44      455.01     22.16 o 
   0   7   8     2593.73     2554.19     83.00 o 
   1   7   8      371.69      397.89     18.16 o 
   2   7   8     2612.10     2550.44     64.91 o 
   3   7   8      914.24      880.41     27.43 o 
   4   7   8      402.39      386.98     18.32 o 
   5   7   8      148.69      129.30     15.32 o 
   6   7   8      205.31      206.03     24.93 o 
   7   7   8       59.46      161.87     32.31 o 
   8   7   8       52.94       66.61     32.17 o 
  -7   8   8      119.62      134.79     29.39 o 
  -6   8   8      172.27      173.01     28.72 o 
  -5   8   8      267.97      282.54     20.39 o 
  -4   8   8       75.41       86.18     17.25 o 
  -3   8   8       40.68       29.41     12.65 o 
  -2   8   8      117.62      136.40     14.27 o 
  -1   8   8      146.70      192.98     17.26 o 
   0   8   8      181.01      211.01     17.36 o 
   1   8   8      157.87      172.23     16.47 o 
   2   8   8       88.79       98.88     12.38 o 
   3   8   8       58.98       73.32     12.35 o 
   4   8   8       68.06       70.82     13.87 o 
   5   8   8      307.45      301.60     20.17 o 
   6   8   8      136.71      143.10     25.00 o 
   7   8   8      112.57      117.41     32.18 o 
  -7   9   8       19.99       64.36     30.82 o 
  -6   9   8       21.74       12.15     30.75 o 
  -5   9   8      356.25      413.04     41.08 o 
  -4   9   8       31.81       22.91     18.20 o 
  -3   9   8      788.74      817.94     26.54 o 
  -2   9   8      257.67      266.92     20.92 o 
  -1   9   8     2339.48     2319.90     77.89 o 
   0   9   8      560.93      572.46     28.45 o 
   1   9   8     2324.42     2210.70     74.24 o 
   2   9   8      233.64      252.64     20.08 o 
   3   9   8      603.78      622.57     24.51 o 
   4   9   8       54.37       43.95     14.41 o 
   5   9   8      341.06      362.05     24.57 o 
   6   9   8       21.45        0.53     22.53 o 
   7   9   8        4.59       10.91     30.74 o 
  -6  10   8       11.84       -8.22     28.28 o 
  -5  10   8      176.96      228.31     25.42 o 
  -4  10   8      121.99      168.87     40.33 o 
  -3  10   8       56.61       48.74     22.97 o 
  -2  10   8      404.00      410.12     23.90 o 
  -1  10   8      113.29      132.72     18.94 o 
   0  10   8      271.76      287.74     24.08 o 
   1  10   8      147.40      176.36     23.70 o 
   2  10   8      351.92      348.98     23.64 o 
   3  10   8       75.79       88.43     19.94 o 
   4  10   8       89.96       88.53     20.81 o 
   5  10   8      184.56      199.54     23.30 o 
   6  10   8        7.11       21.40     23.40 o 
  -5  11   8        9.89       44.24     39.54 o 
  -4  11   8      125.24      186.89     72.67 o 
  -3  11   8       55.12       22.11     24.96 o 
  -2  11   8      627.48      623.38     38.89 o 
  -1  11   8      155.15      169.06     29.45 o 
   0  11   8      148.45      159.72     29.92 o 
   1  11   8       94.29      111.16     28.83 o 
   2  11   8      702.14      604.67     43.93 o 
   3  11   8       76.40       77.65     24.57 o 
   4  11   8      161.64       84.46     30.83 o 
   5  11   8       10.89       43.63     39.96 o 
  -4  12   8       32.67       53.27     39.29 o 
  -3  12   8       14.51      -19.20     28.01 o 
  -2  12   8        9.27       10.83     24.14 o 
  -1  12   8       41.56       60.31     26.96 o 
   0  12   8       59.00       73.16     29.14 o 
   1  12   8       46.21       14.28     27.98 o 
   2  12   8       13.54       12.88     25.44 o 
   3  12   8       23.54       12.85     26.30 o 
   4  12   8       14.20      -24.84     29.96 o 
  -1  13   8       52.21       59.87     29.85 o 
   0  13   8       59.66       19.92     39.14 o 
   1  13   8       30.98       18.28     28.70 o 
   1   0   9    19350.74    19122.76    492.70 o 
   2   0   9    13169.82    13297.35    344.89 o 
   3   0   9      730.50      623.07     15.41 o 
   4   0   9     5543.02     5515.53    106.75 o 
   5   0   9      144.97      172.07      9.88 o 
   6   0   9       36.07       40.17      9.77 o 
   7   0   9       34.97       25.53     11.27 o 
   8   0   9       57.58      125.14     52.84 o 
   9   0   9      161.76      238.99     61.93 o 
  -9   1   9       45.32       84.20     57.96 o 
  -8   1   9      294.41      304.59     29.27 o 
  -7   1   9      486.54      486.81     20.92 o 
  -6   1   9     2396.04     2284.21     52.71 o 
  -5   1   9      549.45      551.59     18.30 o 
  -4   1   9     4390.42     4231.16     84.76 o 
  -3   1   9     3493.86     3532.09     79.67 o 
  -2   1   9      164.47      167.43      7.28 o 
  -1   1   9     1663.35     1681.92     48.02 o 
   0   1   9     1944.96     1879.28     53.39 o 
   1   1   9     1502.96     1517.44     44.05 o 
   2   1   9      148.47      161.56      7.95 o 
   3   1   9     3418.05     3438.48     75.10 o 
   4   1   9     4629.38     4390.67     92.61 o 
   5   1   9      683.94      664.45     18.24 o 
   6   1   9     2344.09     2242.95     49.74 o 
   7   1   9      498.52      541.44     24.69 o 
   8   1   9      318.66      345.47     29.72 o 
   9   1   9      106.07      188.66     55.65 o 
  -9   2   9       13.50       23.14     34.00 o 
  -8   2   9      148.60      152.60     21.10 o 
  -7   2   9      197.35      219.45     19.98 o 
  -6   2   9      130.28      132.22     13.87 o 
  -5   2   9     2282.20     2108.34     56.88 o 
  -4   2   9     2575.71     2586.03     53.11 o 
  -3   2   9     4064.94     4088.14     90.78 o 
  -2   2   9    11085.54    10953.97    265.59 o 
  -1   2   9     4802.70     4852.14    121.50 o 
   0   2   9    14982.14    14941.23    366.21 o 
   1   2   9     4558.51     4704.93    122.90 o 
   2   2   9    11248.85    11034.52    252.49 o 
   3   2   9     3683.03     3760.85     89.00 o 
   4   2   9     2387.93     2410.03     59.23 o 
   5   2   9     2508.05     2319.15     54.11 o 
   6   2   9      183.74      197.65     14.65 o 
   7   2   9      160.76      176.90     15.73 o 
   8   2   9      137.80      165.94     25.81 o 
   9   2   9       29.69       60.74     25.91 o 
  -9   3   9        0.67       17.74     25.72 o 
  -8   3   9      471.96      441.73     28.80 o 
  -7   3   9      286.65      293.80     21.60 o 
  -6   3   9      196.24      217.45     16.64 o 
  -5   3   9      425.37      421.77     19.74 o 
  -4   3   9      561.49      574.83     16.63 o 
  -3   3   9     4033.79     3875.67     87.33 o 
  -2   3   9      468.53      413.03     23.49 o 
  -1   3   9     1012.43     1070.95     29.76 o 
   0   3   9     6677.56     6708.13    188.62 o 
   1   3   9     1206.17     1278.71     31.67 o 
   2   3   9      812.87      832.63     24.87 o 
   3   3   9     3852.54     3638.19     87.66 o 
   4   3   9      575.82      582.88     19.17 o 
   5   3   9      498.43      514.16     19.34 o 
   6   3   9      246.34      263.96     17.18 o 
   7   3   9      306.98      302.40     24.49 o 
   8   3   9      397.18      475.43     33.92 o 
   9   3   9        0.53       15.05     29.50 o 
  -9   4   9       48.27       65.44     30.33 o 
  -8   4   9       87.89       81.58     26.14 o 
  -7   4   9      461.00      510.42     24.21 o 
  -6   4   9      208.52      229.05     17.09 o 
  -5   4   9     1544.82     1447.50     47.75 o 
  -4   4   9      251.30      275.57     14.24 o 
  -3   4   9     3408.45     3310.17     73.30 o 
  -2   4   9     2199.00     2244.73     48.17 o 
  -1   4   9     3904.07     4110.98     97.60 o 
   0   4   9     4523.62     4614.93    105.30 o 
   1   4   9     3706.40     3903.78     95.60 o 
   2   4   9     1840.89     1870.90     51.89 o 
   3   4   9     3491.38     3332.82     78.11 o 
   4   4   9      232.97      261.12     13.51 o 
   5   4   9     1469.21     1391.78     39.89 o 
   6   4   9      154.75      172.24     16.39 o 
   7   4   9      354.93      377.07     28.67 o 
   8   4   9      118.38      146.82     26.17 o 
   9   4   9       52.44       60.39     30.97 o 
  -8   5   9       94.10       63.36     27.35 o 
  -7   5   9      114.63      119.46     25.38 o 
  -6   5   9      228.52      236.23     20.57 o 
  -5   5   9      639.63      617.18     28.60 o 
  -4   5   9      983.88      970.54     32.62 o 
  -3   5   9     1330.69     1338.15     37.38 o 
  -2   5   9     4038.92     4143.53    103.97 o 
  -1   5   9     2141.40     2237.81     55.14 o 
   0   5   9     1930.61     1900.67     50.05 o 
   1   5   9     2202.52     2247.22     53.00 o 
   2   5   9     4041.50     4035.71    103.20 o 
   3   5   9     1469.91     1498.57     39.38 o 
   4   5   9     1071.66     1098.62     31.58 o 
   5   5   9      661.44      649.78     24.14 o 
   6   5   9      265.39      272.96     18.54 o 
   7   5   9      166.45      196.39     23.46 o 
   8   5   9      115.39      153.40     26.26 o 
  -8   6   9       36.00       14.90     26.82 o 
  -7   6   9      337.77      305.01     31.34 o 
  -6   6   9      668.87      678.05     36.92 o 
  -5   6   9      515.50      521.94     30.40 o 
  -4   6   9     1848.15     1899.57     59.77 o 
  -3   6   9     1460.87     1474.58     44.01 o 
  -2   6   9      295.04      328.44     13.32 o 
  -1   6   9     1635.86     1607.97     44.80 o 
   0   6   9       89.32      132.57      9.87 o 
   1   6   9     1582.34     1562.84     39.48 o 
   2   6   9      313.70      321.00     13.11 o 
   3   6   9     1686.68     1659.62     43.24 o 
   4   6   9     1852.02     1858.35     54.04 o 
   5   6   9      518.34      559.52     24.65 o 
   6   6   9      690.52      658.78     40.10 o 
   7   6   9      277.40      297.12     35.33 o 
   8   6   9       54.63       84.15     30.99 o 
  -8   7   9       29.00        6.47     29.34 o 
  -7   7   9       78.74       71.45     27.39 o 
  -6   7   9        4.41      -15.74     24.58 o 
  -5   7   9       32.04       52.98     20.72 o 
  -4   7   9      489.94      499.48     24.51 o 
  -3   7   9      133.33      150.03     13.20 o 
  -2   7   9      784.58      789.54     28.08 o 
  -1   7   9     5591.35     5440.85    170.78 o 
   0   7   9        4.35       33.76     11.97 o 
   1   7   9     5343.96     5290.11    150.04 o 
   2   7   9      738.64      740.19     23.94 o 
   3   7   9      102.25      118.18     12.15 o 
   4   7   9      474.22      496.68     20.04 o 
   5   7   9       31.65       44.89     14.12 o 
   6   7   9       26.25       12.88     21.51 o 
   7   7   9       70.67       95.11     30.25 o 
   8   7   9       33.71       47.57     39.05 o 
  -7   8   9      139.58      119.46     29.67 o 
  -6   8   9      108.55      123.30     34.82 o 
  -5   8   9      150.69      169.30     21.32 o 
  -4   8   9      430.46      468.68     24.69 o 
  -3   8   9       89.52      115.62     14.25 o 
  -2   8   9      469.28      485.12     21.79 o 
  -1   8   9       96.01      108.41     15.00 o 
   0   8   9      120.23      140.37     15.18 o 
   1   8   9      128.20      152.86     16.10 o 
   2   8   9      426.95      431.24     18.61 o 
   3   8   9      120.18      152.52     13.55 o 
   4   8   9      485.46      497.03     20.98 o 
   5   8   9      150.79      160.85     18.66 o 
   6   8   9      134.94      129.64     24.22 o 
   7   8   9      127.71      177.32     33.74 o 
  -7   9   9       88.49       89.91     31.46 o 
  -6   9   9        0.81       -9.00     37.25 o 
  -5   9   9      205.65      223.75     23.63 o 
  -4   9   9      145.58      168.20     17.54 o 
  -3   9   9      392.67      441.69     19.46 o 
  -2   9   9      859.55      840.71     35.86 o 
  -1   9   9      429.25      454.74     24.22 o 
   0   9   9     1037.62     1053.03     43.82 o 
   1   9   9      391.82      412.76     23.76 o 
   2   9   9      881.84      856.40     36.96 o 
   3   9   9      428.87      423.66     19.32 o 
   4   9   9      124.77      149.35     17.58 o 
   5   9   9      196.12      193.41     22.66 o 
   6   9   9        3.23       18.88     23.14 o 
   7   9   9       67.19       64.49     41.18 o 
  -6  10   9       22.50       12.37     29.34 o 
  -5  10   9      225.43      222.08     24.55 o 
  -4  10   9       84.09      114.24     33.15 o 
  -3  10   9      250.19      234.90     34.76 o 
  -2  10   9      327.48      351.90     22.07 o 
  -1  10   9      372.24      391.23     25.07 o 
   0  10   9      288.96      333.35     31.89 o 
   1  10   9      493.07      513.10     27.06 o 
   2  10   9      275.18      295.46     22.89 o 
   3  10   9      319.28      365.04     33.51 o 
   4  10   9       65.15       80.65     21.17 o 
   5  10   9      202.11      195.13     23.55 o 
   6  10   9       38.18       49.66     24.65 o 
  -4  11   9       19.54        5.09     31.84 o 
  -3  11   9      124.04      120.55     26.12 o 
  -2  11   9       52.88       54.13     24.06 o 
  -1  11   9      258.27      217.25     30.28 o 
   0  11   9       22.51       36.25     26.48 o 
   1  11   9      275.75      249.71     30.52 o 
   2  11   9       60.03       55.93     27.41 o 
   3  11   9      121.97      120.61     26.49 o 
   4  11   9       40.36       47.25     29.57 o 
   5  11   9       58.81       31.85     35.94 o 
  -4  12   9       29.15       -4.33     37.77 o 
  -3  12   9       13.88        4.39     38.19 o 
  -2  12   9       59.05       44.33     25.91 o 
  -1  12   9       73.09       71.77     28.78 o 
   0  12   9       71.25       70.20     29.11 o 
   1  12   9      107.22       62.38     28.75 o 
   2  12   9       26.51       20.11     25.28 o 
   3  12   9        5.14      -10.83     25.37 o 
   4  12   9       32.53       25.88     31.42 o 
  -1  13   9       83.58       70.33     30.80 o 
   0  13   9       25.27        5.93     28.82 o 
   1  13   9       64.57       79.49     29.79 o 
   0   0  10    25196.13    23211.14   1091.57 o 
   1   0  10      689.81      704.46     18.75 o 
   2   0  10    14587.61    14132.86    338.34 o 
   3   0  10     4133.28     4094.11     83.72 o 
   4   0  10     1540.34     1556.14     32.60 o 
   5   0  10      295.44      306.41     12.09 o 
   6   0  10       46.09       44.56     10.40 o 
   7   0  10      743.47      806.94     27.90 o 
   8   0  10      405.87      551.69     72.12 o 
   9   0  10      347.70      433.81     71.45 o 
  -9   1  10       11.95       31.54     58.57 o 
  -8   1  10      405.69      425.41     31.29 o 
  -7   1  10      271.24      288.68     18.91 o 
  -6   1  10      192.45      208.64     12.14 o 
  -5   1  10      184.34      211.50     10.39 o 
  -4   1  10     1173.72     1137.54     25.26 o 
  -3   1  10        0.75       18.16      7.27 o 
  -2   1  10      849.54      872.04     24.24 o 
  -1   1  10    14279.51    14468.16    409.83 o 
   0   1  10      940.42      999.35     29.19 o 
   1   1  10    13907.95    13881.78    382.34 o 
   2   1  10      794.72      801.51     23.97 o 
   3   1  10        5.84       10.82      5.34 o 
   4   1  10     1196.87     1144.80     27.85 o 
   5   1  10      124.18      126.95      9.58 o 
   6   1  10      290.38      331.12     15.22 o 
   7   1  10      343.42      341.90     17.86 o 
   8   1  10      381.94      366.16     31.08 o 
   9   1  10       23.08      -14.83     51.56 o 
  -9   2  10      113.22      110.29     36.72 o 
  -8   2  10      123.31      129.04     25.62 o 
  -7   2  10      608.30      657.96     26.99 o 
  -6   2  10      525.88      518.21     21.61 o 
  -5   2  10     1288.15     1171.11     30.93 o 
  -4   2  10      280.48      280.80      9.74 o 
  -3   2  10     5288.33     5082.89    133.91 o 
  -2   2  10     2937.78     3077.43     82.28 o 
  -1   2  10     9289.92     9205.41    224.38 o 
   0   2  10     1673.10     1626.32     41.18 o 
   1   2  10     8373.37     8469.21    224.83 o 
   2   2  10     2874.88     2977.64     66.18 o 
   3   2  10     6012.05     5910.41    124.38 o 
   4   2  10      205.78      201.62     11.40 o 
   5   2  10     1214.05     1096.56     31.05 o 
   6   2  10      581.99      549.66     22.01 o 
   7   2  10      463.35      459.75     27.12 o 
   8   2  10      176.20      187.42     25.36 o 
   9   2  10      129.68      146.22     42.29 o 
  -9   3  10       67.92       16.18     58.51 o 
  -8   3  10       51.59       35.72     24.29 o 
  -7   3  10      464.06      457.01     26.84 o 
  -6   3  10      286.64      284.16     18.17 o 
  -5   3  10     1615.15     1542.30     44.98 o 
  -4   3  10     2399.33     2265.56     54.73 o 
  -3   3  10      120.85      133.41      8.57 o 
  -2   3  10     5656.38     5919.36    150.79 o 
  -1   3  10      928.77      953.04     23.52 o 
   0   3  10     3352.34     3489.74     99.03 o 
   1   3  10      792.84      805.94     24.09 o 
   2   3  10     5322.27     5570.35    124.88 o 
   3   3  10       61.89       75.34      7.80 o 
   4   3  10     2408.46     2254.17     54.90 o 
   5   3  10     1566.46     1467.11     41.47 o 
   6   3  10      323.64      327.68     18.87 o 
   7   3  10      547.60      565.52     30.56 o 
   8   3  10       53.43       40.58     24.88 o 
   9   3  10       84.91      145.56     32.50 o 
  -9   4  10       51.93       47.89     30.15 o 
  -8   4  10      128.47      116.05     27.10 o 
  -7   4  10       24.23       78.91     22.26 o 
  -6   4  10      515.82      519.66     24.68 o 
  -5   4  10      205.96      197.50     16.25 o 
  -4   4  10     3375.78     3320.14     89.17 o 
  -3   4  10      494.10      494.85     16.05 o 
  -2   4  10     7917.15     7939.88    168.59 o 
  -1   4  10     5963.85     6224.75    141.41 o 
   0   4  10     5272.38     5533.96    125.87 o 
   1   4  10     6088.79     6329.50    158.17 o 
   2   4  10     7534.23     7338.69    174.61 o 
   3   4  10      651.92      668.69     18.38 o 
   4   4  10     3485.13     3407.48     84.09 o 
   5   4  10      151.23      186.32     13.60 o 
   6   4  10      619.93      604.46     24.41 o 
   7   4  10       14.60       52.30     20.33 o 
   8   4  10      145.47      182.74     26.88 o 
   9   4  10       59.01       73.74     31.52 o 
  -8   5  10      213.19      175.54     29.54 o 
  -7   5  10      110.22       87.30     24.54 o 
  -6   5  10      228.18      236.29     31.35 o 
  -5   5  10      582.71      597.32     27.75 o 
  -4   5  10     1638.20     1520.71     46.17 o 
  -3   5  10      529.59      569.21     18.05 o 
  -2   5  10      265.17      332.71     14.62 o 
  -1   5  10      626.29      679.20     17.79 o 
   0   5  10     3191.03     3264.18     84.16 o 
   1   5  10      481.66      513.61     15.48 o 
   2   5  10      104.54      141.72     10.39 o 
   3   5  10      552.02      586.38     19.87 o 
   4   5  10     1743.00     1714.62     44.72 o 
   5   5  10      583.30      617.96     23.52 o 
   6   5  10      141.61      156.59     18.27 o 
   7   5  10      114.55      139.96     21.90 o 
   8   5  10      194.31      243.00     28.29 o 
  -8   6  10       67.08       70.33     27.91 o 
  -7   6  10      233.17      191.08     56.98 o 
  -6   6  10       10.49       -4.66     20.88 o 
  -5   6  10     1642.73     1626.27     62.24 o 
  -4   6  10     1371.65     1343.76     45.74 o 
  -3   6  10      903.18      900.34     29.33 o 
  -2   6  10     2190.07     2168.26     50.67 o 
  -1   6  10      870.36      876.28     27.76 o 
   0   6  10     1660.54     1619.47     50.12 o 
   1   6  10      896.38      893.65     24.32 o 
   2   6  10     1785.49     1744.53     48.19 o 
   3   6  10      975.10      971.16     28.52 o 
   4   6  10     1398.60     1383.85     41.98 o 
   5   6  10     1642.76     1684.54     51.06 o 
   6   6  10       43.84       66.13     22.48 o 
   7   6  10      199.77      232.83     48.60 o 
   8   6  10       71.08       64.78     31.25 o 
  -8   7  10        9.91       49.29     50.18 o 
  -7   7  10      221.59      177.08     29.77 o 
  -6   7  10      128.29      113.35     25.75 o 
  -5   7  10      213.70      223.91     23.91 o 
  -4   7  10      665.71      693.07     29.85 o 
  -3   7  10      910.69      942.99     35.25 o 
  -2   7  10      163.47      176.40     13.71 o 
  -1   7  10      165.73      201.58     15.56 o 
   0   7  10       19.19       13.18     11.41 o 
   1   7  10      195.27      237.75     14.20 o 
   2   7  10      167.19      175.04     11.54 o 
   3   7  10     1008.98      956.59     28.81 o 
   4   7  10      644.46      631.50     23.64 o 
   5   7  10      263.93      289.20     19.81 o 
   6   7  10      179.91      167.91     24.07 o 
   7   7  10      235.68      242.14     34.07 o 
   8   7  10       13.56       33.93     31.60 o 
  -7   8  10       19.10       23.26     27.11 o 
  -6   8  10       26.93       40.14     28.30 o 
  -5   8  10      385.04      422.90     34.94 o 
  -4   8  10     1165.20     1218.54     43.42 o 
  -3   8  10      886.48      860.38     30.18 o 
  -2   8  10      815.66      851.08     30.95 o 
  -1   8  10     1583.03     1559.03     54.66 o 
   0   8  10      581.44      565.79     26.29 o 
   1   8  10     1616.09     1582.36     54.99 o 
   2   8  10      706.05      722.39     25.86 o 
   3   8  10      956.69      911.03     28.73 o 
   4   8  10     1036.93     1020.45     32.91 o 
   5   8  10      326.68      339.78     23.00 o 
   6   8  10       10.02       -6.51     22.58 o 
   7   8  10       11.56       12.24     29.54 o 
  -7   9  10        2.38       11.00     30.02 o 
  -6   9  10      106.59      128.59     28.34 o 
  -5   9  10       95.80      120.38     37.00 o 
  -4   9  10      163.98      177.82     17.80 o 
  -3   9  10      143.17      140.82     15.63 o 
  -2   9  10      102.06      131.08     16.50 o 
  -1   9  10       98.62       97.94     17.18 o 
   0   9  10      290.72      324.21     21.28 o 
   1   9  10      103.24       84.26     15.96 o 
   2   9  10      117.40      179.58     27.42 o 
   3   9  10      134.42      139.79     14.29 o 
   4   9  10      184.63      213.19     18.50 o 
   5   9  10       98.32      110.48     20.59 o 
   6   9  10      125.33      118.60     29.93 o 
   7   9  10        0.19      -10.17     30.30 o 
  -6  10  10       80.68      109.02     31.28 o 
  -5  10  10       45.10       45.82     25.57 o 
  -4  10  10      193.92      248.45     36.48 o 
  -3  10  10       39.35       45.57     28.04 o 
  -2  10  10      480.87      516.49     25.93 o 
  -1  10  10      200.42      212.63     20.97 o 
   0  10  10      232.78      248.96     22.77 o 
   1  10  10      229.36      252.65     21.45 o 
   2  10  10      444.81      494.03     37.82 o 
   3  10  10       95.83      104.89     24.95 o 
   4  10  10      250.24      269.81     23.95 o 
   5  10  10       35.92       18.97     20.40 o 
   6  10  10       80.95       70.26     24.75 o 
  -4  11  10       49.96      114.93     73.95 o 
  -3  11  10       12.21       -3.57     23.84 o 
  -2  11  10       55.64       68.01     23.90 o 
  -1  11  10      122.89      134.01     29.05 o 
   0  11  10      127.44      157.56     28.10 o 
   1  11  10      111.49      109.37     43.90 o 
   2  11  10       47.62       70.57     28.04 o 
   3  11  10       23.92       44.44     25.39 o 
   4  11  10       73.48       29.75     29.96 o 
   5  11  10       38.63       -2.11     30.21 o 
  -4  12  10        1.53        5.43     38.19 o 
  -3  12  10       55.23       30.57     38.38 o 
  -2  12  10      112.66       91.10     26.71 o 
  -1  12  10      192.40      183.18     31.06 o 
   0  12  10       12.44       67.61     29.19 o 
   1  12  10      290.01      311.25     35.49 o 
   2  12  10      110.68       87.89     26.50 o 
   3  12  10       76.85       57.63     30.99 o 
   4  12  10        5.20      -25.71     30.40 o 
  -1  13  10       40.60       28.44     29.06 o 
   0  13  10       15.75       64.33     29.57 o 
   1  13  10       31.96       41.14     29.46 o 
   1   0  11      689.98      745.58     19.95 o 
   2   0  11     3927.29     3655.77     96.46 o 
   3   0  11       86.32       88.94      5.77 o 
   4   0  11      779.38      829.80     19.50 o 
   5   0  11      679.69      634.91     18.39 o 
   6   0  11      691.60      710.97     20.83 o 
   7   0  11      126.71      157.45     13.83 o 
   8   0  11      991.15     1094.29    105.01 o 
   9   0  11        3.30       21.72     54.06 o 
  -9   1  11       69.40       99.88     54.00 o 
  -8   1  11       11.24       23.87     30.42 o 
  -7   1  11       34.61       40.97     15.36 o 
  -6   1  11       65.79       68.07      9.98 o 
  -5   1  11     1393.60     1337.23     31.34 o 
  -4   1  11     1335.42     1285.76     27.22 o 
  -3   1  11     2377.54     2386.34     52.77 o 
  -2   1  11     7491.85     7353.08    179.76 o 
  -1   1  11     7371.75     7388.26    225.04 o 
   0   1  11    27708.56    26370.12    735.50 o 
   1   1  11     8251.94     8126.48    212.05 o 
   2   1  11     6876.74     6542.96    195.97 o 
   3   1  11     2208.93     2131.33     49.56 o 
   4   1  11     1258.33     1192.36     31.77 o 
   5   1  11     1230.31     1167.63     31.17 o 
   6   1  11       69.33       62.17     10.12 o 
   7   1  11       26.01       35.31     16.30 o 
   8   1  11       13.98       36.06     22.57 o 
   9   1  11       50.05      136.18     50.40 o 
  -9   2  11      301.84      255.91     56.59 o 
  -8   2  11      227.44      280.10     29.86 o 
  -7   2  11      635.35      638.87     28.34 o 
  -6   2  11      484.96      462.02     21.34 o 
  -5   2  11      858.49      823.51     22.85 o 
  -4   2  11     2032.75     2009.92     47.34 o 
  -3   2  11      204.28      224.09      9.02 o 
  -2   2  11     2986.76     2868.48     70.58 o 
  -1   2  11      215.57      249.30      8.62 o 
   0   2  11      301.34      313.48      9.52 o 
   1   2  11      154.54      182.45      7.36 o 
   2   2  11     2861.99     2767.05     65.82 o 
   3   2  11      159.07      203.47      9.87 o 
   4   2  11     2232.00     2215.87     50.50 o 
   5   2  11      850.97      790.20     27.39 o 
   6   2  11      423.37      453.50     19.80 o 
   7   2  11      658.71      687.06     31.24 o 
   8   2  11      266.97      285.48     29.48 o 
   9   2  11      277.78      307.22     31.24 o 
  -9   3  11       10.09       53.27     44.05 o 
  -8   3  11       80.42      113.13     25.13 o 
  -7   3  11       51.37       58.97     17.23 o 
  -6   3  11      927.74      890.97     29.93 o 
  -5   3  11       43.42       65.48     13.00 o 
  -4   3  11     1999.75     1913.56     50.74 o 
  -3   3  11     4356.11     4382.28    110.90 o 
  -2   3  11      652.83      627.69     21.43 o 
  -1   3  11    14027.84    13639.78    354.36 o 
   0   3  11      956.87      954.32     28.85 o 
   1   3  11    14183.00    14093.71    382.65 o 
   2   3  11      718.57      720.39     17.77 o 
   3   3  11     4727.63     4621.49     99.99 o 
   4   3  11     2461.61     2293.54     51.30 o 
   5   3  11       55.20       81.08     11.95 o 
   6   3  11      782.92      705.23     31.95 o 
   7   3  11       56.46       74.05     18.48 o 
   8   3  11       65.85       70.07     24.63 o 
   9   3  11        5.81       14.52     30.87 o 
  -9   4  11      150.93      112.27     48.26 o 
  -8   4  11        7.16       -9.37     24.69 o 
  -7   4  11      675.02      675.18     46.41 o 
  -6   4  11      609.83      580.40     29.16 o 
  -5   4  11      201.54      220.55     17.47 o 
  -4   4  11     1686.39     1671.76     48.09 o 
  -3   4  11     2334.45     2388.52     55.12 o 
  -2   4  11     3869.24     3871.90     83.56 o 
  -1   4  11      474.47      453.00     11.79 o 
   0   4  11        0.01        9.93      4.48 o 
   1   4  11      389.91      362.51     11.97 o 
   2   4  11     3652.12     3574.23     86.36 o 
   3   4  11     2495.48     2553.39     59.28 o 
   4   4  11     1731.89     1689.98     44.61 o 
   5   4  11      222.49      206.62     14.08 o 
   6   4  11      719.62      660.57     26.94 o 
   7   4  11      677.33      725.69     37.19 o 
   8   4  11        6.59       -3.30     24.20 o 
   9   4  11      174.85      217.67     35.29 o 
  -8   5  11      126.54       67.53     27.28 o 
  -7   5  11      120.50      115.63     27.41 o 
  -6   5  11      661.38      666.27     31.28 o 
  -5   5  11      940.61      925.55     36.61 o 
  -4   5  11     1877.51     1839.00     51.30 o 
  -3   5  11      908.39      952.41     26.07 o 
  -2   5  11     6117.64     6183.09    153.91 o 
  -1   5  11     1830.20     1859.20     45.76 o 
   0   5  11     2930.91     3008.69     77.94 o 
   1   5  11     1793.27     1799.70     41.72 o 
   2   5  11     6012.72     5961.45    159.93 o 
   3   5  11      918.05      940.15     29.50 o 
   4   5  11     1683.30     1692.32     46.82 o 
   5   5  11     1018.50     1049.56     31.91 o 
   6   5  11      638.92      653.51     30.77 o 
   7   5  11      182.28      205.94     23.84 o 
   8   5  11      107.91      141.35     26.87 o 
  -8   6  11       80.25       88.84     34.11 o 
  -7   6  11       46.04       12.14     24.85 o 
  -6   6  11       67.54       58.43     21.70 o 
  -5   6  11      745.75      774.67     36.74 o 
  -4   6  11      240.17      260.20     17.91 o 
  -3   6  11     1721.96     1691.24     48.04 o 
  -2   6  11     1029.36     1066.52     31.95 o 
  -1   6  11     1617.94     1660.21     50.72 o 
   0   6  11     2001.70     2096.53     63.36 o 
   1   6  11     1558.29     1606.33     40.23 o 
   2   6  11     1265.13     1265.97     32.81 o 
   3   6  11     1756.45     1725.10     49.13 o 
   4   6  11      276.57      287.66     16.55 o 
   5   6  11      687.63      716.44     28.88 o 
   6   6  11       38.35       44.48     22.69 o 
   7   6  11       35.85       33.74     36.00 o 
   8   6  11       70.74      117.06     32.17 o 
  -8   7  11       72.17       95.61     31.93 o 
  -7   7  11      124.26      200.51     29.43 o 
  -6   7  11       46.54       44.01     31.44 o 
  -5   7  11     1279.93     1300.44     53.51 o 
  -4   7  11        9.57       45.21     15.32 o 
  -3   7  11     1334.00     1304.46     44.38 o 
  -2   7  11       17.85       44.50     10.58 o 
  -1   7  11       21.05       29.85      9.27 o 
   0   7  11       12.90       24.48     11.52 o 
   1   7  11       37.89       51.40     10.81 o 
   2   7  11       19.18       28.11      9.36 o 
   3   7  11     1414.41     1389.13     37.92 o 
   4   7  11        8.40       30.75     12.34 o 
   5   7  11     1284.89     1294.61     50.90 o 
   6   7  11       49.92       61.16     22.54 o 
   7   7  11      100.11       99.41     24.54 o 
   8   7  11       55.97       44.71     31.76 o 
  -7   8  11        3.46      -45.30     26.38 o 
  -6   8  11       17.21       21.86     25.75 o 
  -5   8  11      197.97      219.75     39.82 o 
  -4   8  11      252.77      288.28     20.97 o 
  -3   8  11      485.09      483.39     21.08 o 
  -2   8  11      203.26      194.39     14.03 o 
  -1   8  11      271.50      296.73     19.68 o 
   0   8  11      189.49      207.67     17.30 o 
   1   8  11      200.85      211.29     17.43 o 
   2   8  11      146.37      142.62     13.02 o 
   3   8  11      400.13      406.82     18.28 o 
   4   8  11      274.54      293.55     18.81 o 
   5   8  11      166.50      162.90     19.61 o 
   6   8  11       26.00       22.07     22.57 o 
   7   8  11        5.06       -7.80     23.27 o 
  -7   9  11       38.80       65.75     31.46 o 
  -6   9  11      141.10      136.49     29.07 o 
  -5   9  11       73.94      100.14     25.51 o 
  -4   9  11      448.93      478.06     26.53 o 
  -3   9  11      132.61      150.31     16.31 o 
  -2   9  11     1044.79     1056.70     40.72 o 
  -1   9  11      116.06      158.20     19.82 o 
   0   9  11      910.62      958.80     38.90 o 
   1   9  11       89.64       90.25     16.34 o 
   2   9  11     1094.70     1099.00     43.01 o 
   3   9  11      169.43      183.67     14.90 o 
   4   9  11      526.03      544.32     24.81 o 
   5   9  11      116.65      145.57     21.13 o 
   6   9  11      162.76      203.06     26.88 o 
   7   9  11       50.92       40.54     31.66 o 
  -6  10  11      107.40       78.89     45.64 o 
  -5  10  11        4.90      -32.21     33.81 o 
  -4  10  11      434.95      433.21     33.39 o 
  -3  10  11       20.00       14.88     22.84 o 
  -2  10  11      140.63      146.16     18.23 o 
  -1  10  11      170.77      150.34     19.51 o 
   0  10  11        3.47       18.15     16.97 o 
   1  10  11      196.77      231.21     22.10 o 
   2  10  11      126.80      138.61     19.78 o 
   3  10  11       34.11       15.74     22.26 o 
   4  10  11      422.71      383.84     29.97 o 
   5  10  11        8.58       12.62     20.27 o 
   6  10  11      100.52       61.48     24.75 o 
  -4  11  11      105.34       94.06     57.14 o 
  -3  11  11      192.91      186.82     50.00 o 
  -2  11  11       95.47       91.14     24.28 o 
  -1  11  11      695.90      678.40     82.86 o 
   0  11  11      234.16      194.49     30.54 o 
   1  11  11      690.28      661.14     46.27 o 
   2  11  11      106.58      114.63     29.29 o 
   3  11  11      214.10      204.87     28.76 o 
   4  11  11      129.71      112.90     31.23 o 
   5  11  11       34.15       -1.85     33.01 o 
  -3  12  11        0.76        8.42     36.36 o 
  -2  12  11       39.62       24.86     24.35 o 
  -1  12  11      100.81       64.92     28.50 o 
   0  12  11       43.46       39.29     28.65 o 
   1  12  11      102.56       69.66     29.36 o 
   2  12  11       23.84       21.34     24.72 o 
   3  12  11        3.09        8.84     36.40 o 
  -1  13  11       41.43       52.76     30.15 o 
   0  13  11       99.44      109.54     40.97 o 
   1  13  11       45.77       38.00     29.37 o 
   0   0  12     8686.19     8552.64    402.01 o 
   1   0  12     1564.55     1714.85     43.52 o 
   2   0  12     7938.82     7890.82    221.88 o 
   3   0  12     1450.12     1398.26     32.14 o 
   4   0  12     1341.56     1199.91     26.23 o 
   5   0  12      386.10      385.27     13.31 o 
   6   0  12       97.92      111.09     10.85 o 
   7   0  12      721.17      741.96     33.51 o 
   8   0  12      434.91      464.20     70.90 o 
   9   0  12      441.14      473.59     75.47 o 
  -9   1  12        4.78       41.73     57.05 o 
  -8   1  12      509.38      480.10     44.50 o 
  -7   1  12      203.26      220.96     18.93 o 
  -6   1  12      518.73      533.12     18.01 o 
  -5   1  12      294.91      302.32     11.96 o 
  -4   1  12       75.58       83.71      7.09 o 
  -3   1  12     2812.18     2947.01     64.19 o 
  -2   1  12     3053.17     3137.44     78.41 o 
  -1   1  12    20962.96    20682.32    585.15 o 
   0   1  12     5226.94     5241.87    147.01 o 
   1   1  12    20259.12    19633.51    543.07 o 
   2   1  12     3344.87     3376.24     84.88 o 
   3   1  12     2883.64     2960.86     64.24 o 
   4   1  12      117.84      109.92      8.78 o 
   5   1  12      303.94      326.09     13.34 o 
   6   1  12      618.09      614.67     19.86 o 
   7   1  12      189.24      237.55     22.30 o 
   8   1  12      516.71      537.47     36.53 o 
   9   1  12       10.52       41.92     53.45 o 
  -9   2  12      128.22      109.87     36.53 o 
  -8   2  12      411.82      439.35     50.01 o 
  -7   2  12      492.81      512.42     25.47 o 
  -6   2  12      774.23      796.39     29.58 o 
  -5   2  12      483.91      478.55     16.18 o 
  -4   2  12      511.54      531.68     15.41 o 
  -3   2  12     3124.75     3072.04     74.38 o 
  -2   2  12     1720.65     1837.81     47.78 o 
  -1   2  12     6456.34     6627.47    172.32 o 
   0   2  12     9267.58     9272.04    241.05 o 
   1   2  12     6018.86     6201.40    163.55 o 
   2   2  12     1546.74     1644.66     39.03 o 
   3   2  12     2941.46     2899.88     73.86 o 
   4   2  12      412.43      445.95     16.60 o 
   5   2  12      470.09      459.93     18.69 o 
   6   2  12      884.25      853.23     24.79 o 
   7   2  12      593.71      637.19     28.80 o 
   8   2  12      324.23      352.58     31.81 o 
   9   2  12      147.18      173.77     28.21 o 
  -9   3  12       72.68       80.54     46.19 o 
  -8   3  12       35.96       47.77     31.16 o 
  -7   3  12      412.16      417.19     24.69 o 
  -6   3  12       49.38       48.87     13.98 o 
  -5   3  12     2281.07     2175.65     58.41 o 
  -4   3  12      104.70       92.36      7.94 o 
  -3   3  12     2233.79     2182.14     53.91 o 
  -2   3  12     3945.81     3661.04    116.25 o 
  -1   3  12     1344.02     1377.93     39.59 o 
   0   3  12    18647.05    18939.79    491.34 o 
   1   3  12     1469.33     1567.40     39.95 o 
   2   3  12     4424.99     4251.15     89.65 o 
   3   3  12     1999.71     1971.30     49.59 o 
   4   3  12      120.79      115.27     10.05 o 
   5   3  12     2052.89     1912.50     52.99 o 
   6   3  12       39.07       30.56     13.10 o 
   7   3  12      369.61      366.94     24.15 o 
   8   3  12       23.38       69.57     23.78 o 
   9   3  12       59.44       54.58     31.19 o 
  -9   4  12       16.34      -43.26     44.30 o 
  -8   4  12      212.49      205.77     41.84 o 
  -7   4  12       25.80       15.97     21.96 o 
  -6   4  12      431.80      431.38     23.98 o 
  -5   4  12      704.53      684.33     30.26 o 
  -4   4  12     1937.87     1864.04     53.67 o 
  -3   4  12     2801.00     2768.73     66.68 o 
  -2   4  12     3148.50     3194.87     68.28 o 
  -1   4  12     3228.11     3319.38     78.62 o 
   0   4  12      180.30      202.10      8.18 o 
   1   4  12     3558.33     3674.60     83.39 o 
   2   4  12     2861.67     2839.01     70.93 o 
   3   4  12     2880.18     2850.90     66.59 o 
   4   4  12     1546.28     1508.91     43.07 o 
   5   4  12      768.95      745.03     25.19 o 
   6   4  12      459.12      425.93     23.87 o 
   7   4  12       10.11       30.82     19.39 o 
   8   4  12      222.74      228.66     27.26 o 
   9   4  12       18.88       -7.66     30.45 o 
  -8   5  12      169.95      185.90     40.91 o 
  -7   5  12      101.10      136.07     25.11 o 
  -6   5  12      432.11      450.86     26.46 o 
  -5   5  12      987.84     1009.08     40.54 o 
  -4   5  12     1150.78     1134.90     35.97 o 
  -3   5  12     4602.79     4537.37    104.69 o 
  -2   5  12       83.53      105.64      7.92 o 
  -1   5  12     1780.73     1774.35     48.31 o 
   0   5  12      899.42      935.94     26.78 o 
   1   5  12     1868.30     1868.25     42.37 o 
   2   5  12       25.98       47.31      8.35 o 
   3   5  12     4632.03     4560.05    118.80 o 
   4   5  12     1130.42     1163.00     33.57 o 
   5   5  12     1259.63     1248.40     35.21 o 
   6   5  12      572.14      541.27     26.92 o 
   7   5  12      112.96      128.38     22.43 o 
   8   5  12      197.73      171.65     27.85 o 
  -8   6  12       13.50       10.22     26.83 o 
  -7   6  12       39.43       51.02     24.67 o 
  -6   6  12      121.56      139.76     25.63 o 
  -5   6  12     1199.59     1165.55     50.30 o 
  -4   6  12     1334.61     1342.59     45.43 o 
  -3   6  12      681.96      675.21     23.99 o 
  -2   6  12     1949.64     1891.05     49.87 o 
  -1   6  12      808.71      830.34     28.85 o 
   0   6  12       88.98      113.93      9.18 o 
   1   6  12      784.94      804.45     22.54 o 
   2   6  12     1553.38     1512.40     41.61 o 
   3   6  12      581.15      592.94     23.00 o 
   4   6  12     1393.68     1404.01     42.61 o 
   5   6  12     1171.29     1246.36     45.23 o 
   6   6  12      117.90      140.88     22.97 o 
   7   6  12       77.00       85.57     35.48 o 
   8   6  12       13.35       44.68     30.65 o 
  -8   7  12       21.40       26.66     30.59 o 
  -7   7  12       93.77      119.16     27.88 o 
  -6   7  12      636.10      657.62     88.62 o 
  -5   7  12       69.98       85.28     21.03 o 
  -4   7  12     1179.43     1246.20     43.94 o 
  -3   7  12      370.22      386.66     17.91 o 
  -2   7  12     1289.29     1265.45     37.91 o 
  -1   7  12      338.73      336.76     19.11 o 
   0   7  12      111.76      141.34     14.05 o 
   1   7  12      286.92      302.26     15.83 o 
   2   7  12     1320.90     1274.69     37.50 o 
   3   7  12      445.05      471.87     18.69 o 
   4   7  12     1261.98     1302.95     37.27 o 
   5   7  12      129.84      171.62     19.16 o 
   6   7  12      555.79      527.34     34.13 o 
   7   7  12       73.47      106.24     24.89 o 
   8   7  12       14.95       34.44     31.87 o 
  -7   8  12        4.13        4.09     26.46 o 
  -6   8  12       66.97       50.14     26.42 o 
  -5   8  12      324.72      265.16     38.93 o 
  -4   8  12      348.43      359.63     24.79 o 
  -3   8  12      471.90      478.04     21.64 o 
  -2   8  12      131.21      134.62     15.26 o 
  -1   8  12      373.39      371.03     20.86 o 
   0   8  12       34.42       39.02     13.99 o 
   1   8  12      333.28      313.44     19.06 o 
   2   8  12      199.40      216.25     13.71 o 
   3   8  12      432.32      461.78     19.11 o 
   4   8  12      405.41      428.77     22.94 o 
   5   8  12      228.39      259.95     22.62 o 
   6   8  12       95.03       59.71     23.18 o 
   7   8  12       14.50       45.26     23.89 o 
  -6   9  12       50.21       28.83     26.55 o 
  -5   9  12      233.37      225.45     29.19 o 
  -4   9  12      578.38      624.72     65.37 o 
  -3   9  12      531.90      556.99     26.85 o 
  -2   9  12       40.74       57.71     15.62 o 
  -1   9  12      227.33      259.27     20.05 o 
   0   9  12      234.34      267.31     20.24 o 
   1   9  12      151.75      183.93     18.64 o 
   2   9  12       26.24       50.89     16.57 o 
   3   9  12      524.04      517.89     21.34 o 
   4   9  12      497.58      477.69     25.77 o 
   5   9  12      204.68      202.59     22.83 o 
   6   9  12       45.11       11.54     23.21 o 
  -6  10  12       49.03       34.29     43.69 o 
  -5  10  12       27.10       61.91     61.38 o 
  -4  10  12      216.90      215.38     27.52 o 
  -3  10  12      298.86      291.39     44.20 o 
  -2  10  12      474.96      520.80     26.27 o 
  -1  10  12      377.38      394.59     25.14 o 
   0  10  12      187.72      181.21     19.58 o 
   1  10  12      353.10      369.77     24.05 o 
   2  10  12      476.15      417.09     25.80 o 
   3  10  12      235.98      215.49     31.66 o 
   4  10  12      265.16      247.32     26.41 o 
   5  10  12       34.81       24.79     20.83 o 
   6  10  12       60.51       51.44     24.76 o 
  -4  11  12       68.80       95.32     36.12 o 
  -3  11  12       15.83       12.34     30.17 o 
  -2  11  12      192.38      194.67     26.83 o 
  -1  11  12       78.72       44.98     26.75 o 
   0  11  12      466.90      527.89     41.31 o 
   1  11  12       84.96      105.68     36.55 o 
   2  11  12      251.74      275.72     37.43 o 
   3  11  12       19.65       15.93     27.57 o 
   4  11  12       57.62       14.08     27.87 o 
   5  11  12       63.51       55.05     32.48 o 
  -3  12  12        5.33       42.47     38.93 o 
  -2  12  12       88.59       89.91     26.52 o 
  -1  12  12      144.69      154.27     30.87 o 
   0  12  12       84.07       80.73     29.75 o 
   1  12  12      136.25      211.62     47.84 o 
   2  12  12       80.70       91.12     28.57 o 
   3  12  12        8.38       -0.58     29.35 o 
  -1  13  12      211.52      220.37     34.43 o 
   0  13  12       18.45      -24.07     28.02 o 
   1  13  12      233.99      202.51     33.44 o 
   1   0  13    31437.24    31233.27    769.35 o 
   2   0  13      997.20     1060.48     29.98 o 
   3   0  13     2983.10     2951.51     64.30 o 
   4   0  13     2490.67     2384.47     47.97 o 
   5   0  13      442.71      452.00     14.89 o 
   6   0  13      716.76      737.43     22.93 o 
   7   0  13        7.80       -0.86     16.95 o 
   8   0  13       21.66       18.00     46.98 o 
   9   0  13       25.82       92.31     59.73 o 
  -9   1  13      354.08      360.05     70.47 o 
  -8   1  13      112.12      125.39     32.44 o 
  -7   1  13     1309.82     1363.28     47.49 o 
  -6   1  13      277.10      280.29     12.88 o 
  -5   1  13      895.25      841.72     21.44 o 
  -4   1  13      650.05      666.43     17.30 o 
  -3   1  13     1555.58     1504.54     36.32 o 
  -2   1  13      958.00     1150.15     29.16 o 
  -1   1  13     2945.97     2979.18     85.06 o 
   0   1  13     2615.87     2448.20     69.49 o 
   1   1  13     2701.19     2735.91     70.51 o 
   2   1  13      933.92     1095.45     31.44 o 
   3   1  13     1230.87     1169.48     31.18 o 
   4   1  13      640.32      599.84     18.07 o 
   5   1  13      819.74      762.22     22.61 o 
   6   1  13      187.06      197.38     13.61 o 
   7   1  13     1249.47     1193.08     46.05 o 
   8   1  13      111.70      138.29     25.25 o 
   9   1  13      218.35      205.43     63.45 o 
  -9   2  13       62.55       77.06     35.38 o 
  -8   2  13      288.82      275.84     39.13 o 
  -7   2  13      147.53      148.77     17.72 o 
  -6   2  13      199.20      210.88     16.97 o 
  -5   2  13      537.31      520.35     18.11 o 
  -4   2  13     3308.51     3163.45     68.61 o 
  -3   2  13      106.62      106.62      8.90 o 
  -2   2  13    12865.03    13000.84    311.42 o 
  -1   2  13     6022.62     6073.09    163.46 o 
   0   2  13    11881.31    11285.45    317.18 o 
   1   2  13     6074.47     6080.52    156.07 o 
   2   2  13    12581.89    12538.49    262.54 o 
   3   2  13       28.40       27.42      6.38 o 
   4   2  13     3152.97     3027.74     71.92 o 
   5   2  13      482.26      461.98     18.13 o 
   6   2  13      126.10      150.58     16.17 o 
   7   2  13      112.37      139.43     19.48 o 
   8   2  13      243.72      276.56     28.72 o 
   9   2  13       55.03       79.65     26.41 o 
  -9   3  13       20.77       -9.58     43.02 o 
  -8   3  13      754.92      776.68     46.95 o 
  -7   3  13       19.93       41.85     17.43 o 
  -6   3  13      326.12      353.64     19.34 o 
  -5   3  13      789.98      785.09     26.49 o 
  -4   3  13      364.38      369.03     14.79 o 
  -3   3  13     3720.37     3556.97     87.69 o 
  -2   3  13     1640.19     1680.60     43.40 o 
  -1   3  13     1221.92     1203.61     32.12 o 
   0   3  13     1438.98     1415.61     33.59 o 
   1   3  13     1407.81     1374.46     35.48 o 
   2   3  13     1442.27     1450.93     35.47 o 
   3   3  13     3581.13     3472.49     78.18 o 
   4   3  13      305.91      327.02     14.41 o 
   5   3  13      648.69      614.04     23.54 o 
   6   3  13      349.11      323.10     21.62 o 
   7   3  13       12.99       36.16     18.26 o 
   8   3  13      836.32      842.21     47.14 o 
   9   3  13       17.72       23.12     30.59 o 
  -9   4  13       15.52       -1.16     46.49 o 
  -8   4  13        7.68       -5.21     24.64 o 
  -7   4  13       96.63      102.46     21.87 o 
  -6   4  13       79.20       83.79     17.41 o 
  -5   4  13     3180.87     3093.54     95.52 o 
  -4   4  13      237.18      267.57     16.99 o 
  -3   4  13     1575.14     1579.58     43.23 o 
  -2   4  13     2498.13     2503.89     59.24 o 
  -1   4  13     2423.34     2378.26     55.05 o 
   0   4  13    10202.10    10530.65    249.76 o 
   1   4  13     2371.56     2394.37     57.50 o 
   2   4  13     3164.77     3111.67     72.65 o 
   3   4  13     1931.62     1991.31     44.11 o 
   4   4  13      264.24      286.21     14.27 o 
   5   4  13     3372.35     3262.86     80.74 o 
   6   4  13       55.05       72.04     17.03 o 
   7   4  13      135.34      145.19     22.28 o 
   8   4  13       10.68       15.49     24.59 o 
   9   4  13       16.59       40.23     31.88 o 
  -8   5  13      113.55      114.52     27.21 o 
  -7   5  13      234.25      210.66     27.59 o 
  -6   5  13      199.15      186.90     19.65 o 
  -5   5  13      428.15      437.74     23.83 o 
  -4   5  13      577.70      562.20     22.17 o 
  -3   5  13      726.91      741.62     23.76 o 
  -2   5  13     2401.40     2366.03     56.26 o 
  -1   5  13      855.22      845.52     24.19 o 
   0   5  13       56.15       49.40      6.25 o 
   1   5  13      799.54      778.55     21.77 o 
   2   5  13     2775.60     2724.80     69.63 o 
   3   5  13      656.72      705.04     24.67 o 
   4   5  13      534.94      536.23     20.07 o 
   5   5  13      534.14      536.97     22.83 o 
   6   5  13      176.38      187.73     20.11 o 
   7   5  13      181.17      177.86     24.10 o 
   8   5  13       98.45       85.70     26.39 o 
  -8   6  13      101.73       85.51     28.56 o 
  -7   6  13       86.34      110.54     44.25 o 
  -6   6  13      496.68      525.50     32.97 o 
  -5   6  13      108.77      114.42     19.61 o 
  -4   6  13     1359.82     1365.47     45.31 o 
  -3   6  13     1698.99     1727.11     52.94 o 
  -2   6  13      265.51      264.22     13.93 o 
  -1   6  13     1099.02     1075.55     36.81 o 
   0   6  13        4.03        9.41      7.98 o 
   1   6  13     1198.73     1189.16     30.23 o 
   2   6  13      412.19      420.97     15.63 o 
   3   6  13     1500.29     1516.18     44.65 o 
   4   6  13     1268.21     1316.88     41.11 o 
   5   6  13       61.76       93.39     19.07 o 
   6   6  13      632.73      642.62     35.11 o 
   7   6  13      112.13      113.84     30.20 o 
   8   6  13       91.34      123.43     32.44 o 
  -8   7  13       34.25       -8.11     46.13 o 
  -7   7  13        3.13        1.49     25.68 o 
  -6   7  13      136.95      134.39     33.79 o 
  -5   7  13       33.60       55.71     30.00 o 
  -4   7  13     1167.35     1158.47     41.50 o 
  -3   7  13      384.22      394.16     18.21 o 
  -2   7  13      778.71      808.48     27.53 o 
  -1   7  13      286.22      296.60     17.97 o 
   0   7  13       22.52       37.94     12.02 o 
   1   7  13      268.75      279.01     14.89 o 
   2   7  13      772.72      752.05     25.44 o 
   3   7  13      332.60      332.90     15.51 o 
   4   7  13     1044.60     1023.50     34.94 o 
   5   7  13       69.27       81.71     17.71 o 
   6   7  13       80.89       69.25     20.65 o 
   7   7  13        8.28        2.41     22.94 o 
   8   7  13       25.48       39.21     31.39 o 
  -7   8  13       59.26       66.91     27.71 o 
  -6   8  13      242.43      243.63     30.82 o 
  -5   8  13      259.13      303.41     37.76 o 
  -4   8  13      744.14      805.52     34.13 o 
  -3   8  13      695.75      690.46     28.88 o 
  -2   8  13      208.06      209.44     16.60 o 
  -1   8  13     1030.68     1040.85     39.84 o 
   0   8  13      216.97      230.65     20.62 o 
   1   8  13      943.98      963.16     37.68 o 
   2   8  13      281.87      286.99     16.52 o 
   3   8  13      656.44      619.46     22.85 o 
   4   8  13      773.74      788.51     32.35 o 
   5   8  13      285.32      247.03     21.24 o 
   6   8  13      211.64      227.24     38.81 o 
   7   8  13       41.59       47.07     24.79 o 
  -6   9  13        0.68      -18.71     40.33 o 
  -5   9  13      111.15       98.67     26.20 o 
  -4   9  13       12.82       22.10     21.23 o 
  -3   9  13      292.97      315.86     25.84 o 
  -2   9  13       25.81       18.99     14.54 o 
  -1   9  13      331.85      356.29     22.30 o 
   0   9  13       95.08       75.63     17.11 o 
   1   9  13      356.77      338.02     21.82 o 
   2   9  13       23.24       64.61     17.06 o 
   3   9  13      307.18      339.44     19.76 o 
   4   9  13        5.90       10.48     17.75 o 
   5   9  13      139.17      123.94     22.55 o 
   6   9  13        1.17      -25.03     22.54 o 
  -6  10  13        2.32      -22.45     43.32 o 
  -5  10  13      263.74      274.64     40.22 o 
  -4  10  13       17.18       43.26     23.61 o 
  -3  10  13      357.62      407.36     39.56 o 
  -2  10  13      308.25      342.67     22.19 o 
  -1  10  13      541.46      565.34     41.74 o 
   0  10  13      529.99      616.40     30.12 o 
   1  10  13      427.50      473.29     26.24 o 
   2  10  13      272.14      302.09     27.48 o 
   3  10  13      340.22      359.77     31.57 o 
   4  10  13       14.92       33.58     21.97 o 
   5  10  13      282.12      263.73     39.12 o 
   6  10  13        0.62        6.10     23.83 o 
  -4  11  13      130.32      109.85     34.62 o 
  -3  11  13      205.04      210.05     55.37 o 
  -2  11  13        5.68       -1.77     22.38 o 
  -1  11  13       28.99      -12.53     24.94 o 
   0  11  13        5.63       17.79     26.68 o 
   1  11  13       14.80       15.90     26.97 o 
   2  11  13       14.71       -1.17     26.68 o 
   3  11  13      203.97      185.69     65.68 o 
   4  11  13      107.67       99.61     35.91 o 
   5  11  13       43.89        6.26     31.81 o 
  -3  12  13        5.48       28.25     38.68 o 
  -2  12  13      235.16      264.86     30.34 o 
  -1  12  13      100.16      134.54     31.14 o 
   0  12  13      530.24      511.51     42.45 o 
   1  12  13       72.20       17.77     28.44 o 
   2  12  13      222.01      215.75     33.35 o 
   3  12  13        2.60       -4.61     29.27 o 
  -1  13  13        3.89       32.69     30.83 o 
   0  13  13       66.39       50.73     31.26 o 
   1  13  13        4.62       -1.23     29.21 o 
   0   0  14    33380.47    32625.35   1538.13 o 
   1   0  14      526.77      591.41     29.78 o 
   2   0  14    15897.71    16035.58    409.56 o 
   3   0  14      500.78      473.47     13.79 o 
   4   0  14        2.85        9.18      6.44 o 
   5   0  14     2480.57     2404.79     53.94 o 
   6   0  14      937.96      937.38     26.54 o 
   7   0  14      122.98      120.05     19.72 o 
   8   0  14       23.77       38.26     52.84 o 
   9   0  14       26.03       60.95     53.14 o 
  -9   1  14      143.96      184.14     66.08 o 
  -8   1  14      582.04      568.04     48.77 o 
  -7   1  14      325.29      326.91     66.09 o 
  -6   1  14      855.03      866.81     23.59 o 
  -5   1  14     1365.28     1289.86     28.94 o 
  -4   1  14     1701.38     1678.54     38.31 o 
  -3   1  14     3182.83     3213.97     66.01 o 
  -2   1  14    14684.35    15187.90    385.98 o 
  -1   1  14     1517.58     1525.48     48.09 o 
   0   1  14     5504.07     5353.59    166.69 o 
   1   1  14     1695.89     1656.12     50.14 o 
   2   1  14    15185.84    15093.77    337.30 o 
   3   1  14     2929.78     2850.87     65.81 o 
   4   1  14     1741.66     1653.23     38.64 o 
   5   1  14     1198.96     1119.73     30.22 o 
   6   1  14      855.24      815.71     27.17 o 
   7   1  14      321.30      363.50     23.88 o 
   8   1  14      686.27      691.70     40.86 o 
   9   1  14      159.35      129.05     59.61 o 
  -9   2  14       28.65       35.94     42.77 o 
  -8   2  14      171.18      164.51     33.85 o 
  -7   2  14        6.51       -4.02     21.10 o 
  -6   2  14      612.86      631.79     30.23 o 
  -5   2  14       61.13       72.52      9.79 o 
  -4   2  14     1921.91     1834.96     39.25 o 
  -3   2  14      278.58      294.90     11.52 o 
  -2   2  14     6053.50     6350.38    175.30 o 
  -1   2  14     9208.42     9288.05    234.35 o 
   0   2  14    11365.15    11198.37    314.11 o 
   1   2  14     9208.87     9206.51    235.68 o 
   2   2  14     6523.25     6779.98    144.67 o 
   3   2  14      319.63      322.79     11.62 o 
   4   2  14     1560.94     1491.81     40.79 o 
   5   2  14       82.96      105.52     11.16 o 
   6   2  14      592.27      587.40     23.78 o 
   7   2  14        8.19       -0.05     18.59 o 
   8   2  14       97.92       75.58     24.84 o 
   9   2  14       30.25       46.04     29.79 o 
  -9   3  14      130.42      137.47     48.57 o 
  -8   3  14      277.21      260.73     39.48 o 
  -7   3  14      527.13      585.95     30.17 o 
  -6   3  14      318.79      320.87     19.12 o 
  -5   3  14      344.35      357.79     16.72 o 
  -4   3  14     1702.18     1687.73     47.08 o 
  -3   3  14     3361.87     3326.09     78.97 o 
  -2   3  14     6402.61     6348.56    169.64 o 
  -1   3  14     2640.49     2781.41     71.50 o 
   0   3  14     1546.01     1500.13     35.77 o 
   1   3  14     2036.90     2202.86     58.10 o 
   2   3  14     6689.82     6535.47    135.10 o 
   3   3  14     3021.26     2958.69     69.59 o 
   4   3  14     1920.63     1835.40     46.31 o 
   5   3  14      267.80      255.47     14.63 o 
   6   3  14      413.19      418.31     24.18 o 
   7   3  14      497.19      537.54     28.82 o 
   8   3  14      291.53      307.67     30.44 o 
   9   3  14      121.47      156.67     33.77 o 
  -9   4  14       23.58       -3.66     45.64 o 
  -8   4  14       46.91       13.85     52.05 o 
  -7   4  14      356.17      353.91     54.93 o 
  -6   4  14      380.41      436.02     24.33 o 
  -5   4  14     1008.05      997.54     39.19 o 
  -4   4  14     1986.58     1878.91     56.98 o 
  -3   4  14      163.58      189.29      9.14 o 
  -2   4  14       38.82       55.92      6.37 o 
  -1   4  14     2401.37     2372.21     57.36 o 
   0   4  14     1279.50     1373.19     37.42 o 
   1   4  14     2135.15     2166.49     57.06 o 
   2   4  14        2.41        3.98      5.86 o 
   3   4  14       79.19      102.13      8.82 o 
   4   4  14     1863.00     1758.80     47.45 o 
   5   4  14     1141.59     1160.94     33.52 o 
   6   4  14      358.04      367.48     23.06 o 
   7   4  14      408.67      441.56     45.20 o 
   8   4  14       64.65       69.44     25.27 o 
   9   4  14       24.66       45.08     31.10 o 
  -8   5  14        7.07      -11.99     32.31 o 
  -7   5  14      200.65      225.07     28.13 o 
  -6   5  14      181.69      187.14     30.90 o 
  -5   5  14      376.18      373.16     21.97 o 
  -4   5  14      418.90      401.32     20.54 o 
  -3   5  14     4919.74     4800.45    116.92 o 
  -2   5  14      467.29      478.30     15.60 o 
  -1   5  14     5010.39     5089.34    136.31 o 
   0   5  14      896.66      950.44     25.38 o 
   1   5  14     4987.39     4899.83    124.82 o 
   2   5  14      583.67      617.42     19.79 o 
   3   5  14     4653.28     4577.77    120.79 o 
   4   5  14      393.18      394.88     17.02 o 
   5   5  14      402.13      399.20     22.33 o 
   6   5  14      158.56      176.26     20.46 o 
   7   5  14      176.81      221.71     25.21 o 
   8   5  14        7.15       17.95     26.41 o 
  -8   6  14       90.61       77.32     38.86 o 
  -7   6  14      280.83      296.03     39.91 o 
  -6   6  14      250.30      322.94     26.88 o 
  -5   6  14      971.29     1000.66     44.78 o 
  -4   6  14      174.14      231.99     17.46 o 
  -3   6  14      441.14      471.48     22.35 o 
  -2   6  14      884.09      877.64     35.72 o 
  -1   6  14      288.95      299.47     16.09 o 
   0   6  14      891.93      971.04     29.65 o 
   1   6  14      388.43      416.60     14.28 o 
   2   6  14     1050.03     1042.75     29.06 o 
   3   6  14      568.65      592.14     22.29 o 
   4   6  14      142.22      157.77     14.12 o 
   5   6  14      931.62      901.48     41.30 o 
   6   6  14      242.45      242.33     24.34 o 
   7   6  14      280.99      286.82     35.09 o 
   8   6  14      127.40       75.46     31.36 o 
  -8   7  14        9.79        2.93     46.86 o 
  -7   7  14        3.44      -49.35     24.68 o 
  -6   7  14      141.49      169.17     66.99 o 
  -5   7  14      124.06      138.86     22.42 o 
  -4   7  14      241.89      270.72     19.10 o 
  -3   7  14     1214.38     1221.25     41.54 o 
  -2   7  14     2582.71     2547.85     74.05 o 
  -1   7  14      541.63      538.61     25.15 o 
   0   7  14     2677.22     2654.97     86.35 o 
   1   7  14      589.27      587.67     23.45 o 
   2   7  14     2420.37     2244.60     62.24 o 
   3   7  14     1103.01     1085.58     32.20 o 
   4   7  14      187.11      179.71     16.10 o 
   5   7  14      159.55      142.60     18.79 o 
   6   7  14      106.59       95.68     21.35 o 
   7   7  14        5.67       -0.89     23.01 o 
   8   7  14       26.19       20.22     31.81 o 
  -7   8  14      132.97       87.13     46.68 o 
  -6   8  14      207.06      243.84     46.58 o 
  -5   8  14      602.09      693.50    105.80 o 
  -4   8  14      296.28      309.95     21.41 o 
  -3   8  14      316.09      347.00     20.40 o 
  -2   8  14       56.91       80.88     14.60 o 
  -1   8  14      140.31      165.48     16.43 o 
   0   8  14       16.88       40.20     14.03 o 
   1   8  14      164.58      164.03     16.15 o 
   2   8  14       72.89       87.33     12.22 o 
   3   8  14      214.88      229.61     14.91 o 
   4   8  14      313.44      285.07     20.38 o 
   5   8  14      611.59      609.83     29.58 o 
   6   8  14      231.21      251.39     24.95 o 
   7   8  14      114.37      122.27     25.77 o 
  -6   9  14        8.52       18.05     36.14 o 
  -5   9  14       85.56       91.09     69.68 o 
  -4   9  14      256.35      293.26     56.83 o 
  -3   9  14      504.73      563.85     30.76 o 
  -2   9  14      306.62      323.65     20.70 o 
  -1   9  14     1459.16     1459.74     52.67 o 
   0   9  14       83.22       89.85     17.04 o 
   1   9  14     1284.38     1231.18     46.66 o 
   2   9  14      302.06      314.10     21.81 o 
   3   9  14      477.12      519.53     23.90 o 
   4   9  14      236.26      264.84     22.15 o 
   5   9  14       74.74       42.91     20.03 o 
   6   9  14        2.61        7.91     23.04 o 
  -6  10  14       84.42       59.85     45.15 o 
  -5  10  14       39.28       32.57     34.80 o 
  -4  10  14      175.08      181.34     34.59 o 
  -3  10  14       28.10       28.61     28.61 o 
  -2  10  14       40.49       56.55     18.81 o 
  -1  10  14      226.75      253.43     21.53 o 
   0  10  14       79.69       84.21     18.68 o 
   1  10  14      205.00      246.18     27.20 o 
   2  10  14       79.18       67.02     23.43 o 
   3  10  14       29.08       38.03     27.05 o 
   4  10  14      167.40      159.01     27.84 o 
   5  10  14       25.16       42.20     20.80 o 
   6  10  14       86.37      115.01     28.62 o 
  -4  11  14      201.46      221.67     36.74 o 
  -3  11  14       45.36       11.24     30.64 o 
  -2  11  14      387.37      388.88     39.97 o 
  -1  11  14       48.93       64.00     27.29 o 
   0  11  14      313.39      300.11     34.39 o 
   1  11  14       76.09       77.94     27.97 o 
   2  11  14      447.74      370.48     36.12 o 
   3  11  14       22.46       10.24     27.96 o 
   4  11  14      157.09      126.14     32.15 o 
   5  11  14       45.35       37.71     32.96 o 
  -3  12  14      152.57      142.71     41.79 o 
  -2  12  14        3.05       12.41     25.07 o 
  -1  12  14      142.75      154.17     31.23 o 
   0  12  14      124.28      156.97     36.18 o 
   1  12  14       91.72       75.18     42.22 o 
   2  12  14        6.83      -11.59     28.22 o 
   3  12  14      138.05       87.30     30.69 o 
  -1  13  14       73.40       60.90     30.64 o 
   0  13  14       14.41       23.41     30.01 o 
   1  13  14       64.52       54.33     31.15 o 
   1   0  15       23.54       25.36      3.76 o 
   2   0  15     1572.14     1824.82     49.45 o 
   3   0  15     3473.52     3477.17     75.16 o 
   4   0  15       37.84       48.39      6.97 o 
   5   0  15     2086.18     2107.50     45.73 o 
   6   0  15     1390.22     1440.63     38.76 o 
   7   0  15      205.68      241.10     21.55 o 
   8   0  15      111.96      113.49     56.87 o 
   9   0  15       57.52       89.87     59.73 o 
  -9   1  15       72.67       -7.32     60.59 o 
  -8   1  15        1.34      -16.09     28.35 o 
  -7   1  15      259.02      307.37     39.30 o 
  -6   1  15      125.84      126.19     12.53 o 
  -5   1  15      517.94      540.30     15.09 o 
  -4   1  15     2115.46     2085.83     44.17 o 
  -3   1  15     9963.71     9930.31    204.15 o 
  -2   1  15     8123.22     8277.40    208.34 o 
  -1   1  15     6808.16     7134.68    191.29 o 
   0   1  15     7328.45     6951.54    225.43 o 
   1   1  15     5857.29     5894.26    180.73 o 
   2   1  15     8430.60     8407.55    199.01 o 
   3   1  15     9805.93     9368.98    203.70 o 
   4   1  15     2138.37     2025.28     46.53 o 
   5   1  15      325.21      327.80     14.96 o 
   6   1  15      121.56      142.20     14.65 o 
   7   1  15      220.52      235.15     21.48 o 
   8   1  15        0.21        2.02     23.08 o 
   9   1  15       82.63       61.69     51.92 o 
  -9   2  15      113.21       97.68     46.37 o 
  -8   2  15      108.63       54.79     31.65 o 
  -7   2  15      182.07      226.58     26.20 o 
  -6   2  15      628.76      655.55     24.78 o 
  -5   2  15     1876.03     1862.98     45.18 o 
  -4   2  15      671.00      648.00     18.87 o 
  -3   2  15      116.80      144.50      8.90 o 
  -2   2  15     1119.76     1121.41     37.07 o 
  -1   2  15     1939.49     1945.11     47.06 o 
   0   2  15      144.69      137.41      7.40 o 
   1   2  15     1656.96     1622.32     44.81 o 
   2   2  15      884.27      899.11     21.41 o 
   3   2  15       43.88       63.11      6.84 o 
   4   2  15      752.60      710.42     20.67 o 
   5   2  15     1763.54     1709.99     44.33 o 
   6   2  15      531.35      517.36     22.91 o 
   7   2  15      183.50      201.78     21.92 o 
   8   2  15       81.20       98.48     25.31 o 
   9   2  15      134.30      183.66     33.36 o 
  -9   3  15       89.89       90.55     45.64 o 
  -8   3  15        2.77      -34.91     32.15 o 
  -7   3  15      493.24      507.78     28.05 o 
  -6   3  15      495.05      514.93     24.27 o 
  -5   3  15      370.36      355.94     18.18 o 
  -4   3  15     1745.99     1755.40     48.62 o 
  -3   3  15     4418.47     4343.21    108.67 o 
  -2   3  15     2257.31     2244.02     73.87 o 
  -1   3  15     7196.04     6978.24    163.71 o 
   0   3  15     1012.90     1084.59     27.92 o 
   1   3  15     7788.70     7744.64    174.83 o 
   2   3  15     2721.62     2645.31     53.99 o 
   3   3  15     4501.38     4419.70     97.77 o 
   4   3  15     2032.67     1890.47     47.66 o 
   5   3  15      407.79      398.95     18.40 o 
   6   3  15      649.18      616.84     28.68 o 
   7   3  15      443.43      503.95     33.39 o 
   8   3  15        0.25       28.61     23.80 o 
   9   3  15       41.48       73.13     31.47 o 
  -9   4  15       95.92       36.24     46.19 o 
  -8   4  15       93.50       14.86     35.69 o 
  -7   4  15      136.01      150.72     26.03 o 
  -6   4  15      660.40      619.73     29.70 o 
  -5   4  15      225.29      233.93     17.64 o 
  -4   4  15      939.75      953.45     31.49 o 
  -3   4  15      244.14      240.67     11.09 o 
  -2   4  15     1303.28     1326.04     33.32 o 
  -1   4  15     3137.35     3099.39     74.95 o 
   0   4  15      778.46      776.40     22.90 o 
   1   4  15     3063.30     2966.42     76.84 o 
   2   4  15     1281.15     1292.38     31.07 o 
   3   4  15      263.98      277.85     11.61 o 
   4   4  15      934.10      962.01     28.80 o 
   5   4  15      172.42      183.49     17.13 o 
   6   4  15      555.55      561.49     30.83 o 
   7   4  15      172.49      192.53     26.48 o 
   8   4  15       73.57       74.73     25.01 o 
   9   4  15       85.32      129.35     33.10 o 
  -8   5  15      162.45      146.69     86.82 o 
  -7   5  15      163.69      175.11     27.15 o 
  -6   5  15      353.94      378.73     23.26 o 
  -5   5  15      278.90      267.16     19.78 o 
  -4   5  15      738.93      737.63     35.04 o 
  -3   5  15      213.33      239.18     12.67 o 
  -2   5  15     3760.79     3619.32     83.25 o 
  -1   5  15      169.99      186.66     11.66 o 
   0   5  15     3362.16     3315.23     79.94 o 
   1   5  15      187.81      205.51      9.72 o 
   2   5  15     3438.09     3273.83     92.38 o 
   3   5  15      156.25      190.86     12.37 o 
   4   5  15     1077.94     1074.48     33.64 o 
   5   5  15      227.85      220.46     18.58 o 
   6   5  15      270.37      263.29     21.64 o 
   7   5  15      194.78      215.83     24.36 o 
   8   5  15      243.54      249.75     29.72 o 
  -8   6  15       53.75       32.40     46.00 o 
  -7   6  15       24.01       73.45     32.41 o 
  -6   6  15      181.95      214.71     31.64 o 
  -5   6  15      267.21      294.09     29.42 o 
  -4   6  15       67.68       60.54     22.53 o 
  -3   6  15      474.64      485.39     22.16 o 
  -2   6  15     1798.97     1785.91     61.18 o 
  -1   6  15     1566.79     1571.27     51.34 o 
   0   6  15     4684.82     4659.93    124.04 o 
   1   6  15     1785.02     1753.22     42.60 o 
   2   6  15     1851.78     1807.89     51.65 o 
   3   6  15      515.36      526.59     20.71 o 
   4   6  15       38.98       55.64     14.13 o 
   5   6  15      172.88      178.98     21.23 o 
   6   6  15      146.02      154.23     27.30 o 
   7   6  15       11.07       65.58     28.78 o 
   8   6  15       25.19       32.29     31.13 o 
  -8   7  15      220.28      173.59     51.56 o 
  -7   7  15      233.59      219.57     30.60 o 
  -6   7  15      164.42      190.02     36.26 o 
  -5   7  15      271.17      307.93     25.75 o 
  -4   7  15       99.34       90.26     15.37 o 
  -3   7  15     1740.88     1747.63     54.99 o 
  -2   7  15      530.97      552.12     23.83 o 
  -1   7  15     1792.88     1754.13     59.27 o 
   0   7  15       35.85       53.54     12.46 o 
   1   7  15     1788.21     1672.76     51.68 o 
   2   7  15      536.21      539.11     20.55 o 
   3   7  15     1637.86     1615.27     43.90 o 
   4   7  15       74.59       71.32     15.66 o 
   5   7  15      229.64      252.66     20.68 o 
   6   7  15      168.18      205.74     23.79 o 
   7   7  15      230.42      282.20     28.43 o 
   8   7  15      158.98      151.25     44.75 o 
  -7   8  15       69.56       62.11     45.88 o 
  -6   8  15      196.63      208.57     38.48 o 
  -5   8  15       90.71       94.73     31.23 o 
  -4   8  15       63.90       30.51     15.90 o 
  -3   8  15       24.89       42.58     17.28 o 
  -2   8  15     1390.28     1353.33     44.32 o 
  -1   8  15      218.49      230.35     18.11 o 
   0   8  15     1106.38     1089.55     41.38 o 
   1   8  15      319.18      290.72     19.67 o 
   2   8  15     1311.08     1276.89     38.85 o 
   3   8  15       44.18       55.93     13.56 o 
   4   8  15       88.98       87.95     16.86 o 
   5   8  15       65.14       69.29     18.66 o 
   6   8  15      204.75      212.94     29.71 o 
   7   8  15       84.83       90.37     25.50 o 
  -6   9  15      210.28      258.50     81.39 o 
  -5   9  15       60.98      146.25     62.54 o 
  -4   9  15      297.90      344.56     36.73 o 
  -3   9  15       28.03       13.14     18.38 o 
  -2   9  15      669.14      704.58     29.89 o 
  -1   9  15       14.50       17.76     16.23 o 
   0   9  15      527.33      584.01     29.06 o 
   1   9  15        8.42       20.67     16.29 o 
   2   9  15      690.72      680.14     31.68 o 
   3   9  15       11.95       15.19     17.83 o 
   4   9  15      282.57      302.40     23.43 o 
   5   9  15       53.20       42.84     20.50 o 
   6   9  15      210.24      229.85     27.62 o 
  -6  10  15       23.05       44.78     45.27 o 
  -5  10  15        9.43        0.96     33.48 o 
  -4  10  15       33.26       33.32     23.89 o 
  -3  10  15       16.44       15.59     27.67 o 
  -2  10  15      164.07      163.52     20.95 o 
  -1  10  15      444.89      475.49     39.37 o 
   0  10  15       40.29       64.84     18.38 o 
   1  10  15      497.01      525.01     28.51 o 
   2  10  15      128.55      132.11     23.45 o 
   3  10  15       46.58       50.03     29.04 o 
   4  10  15       33.85       24.54     21.68 o 
   5  10  15        9.93        7.73     20.97 o 
   6  10  15       37.83       38.55     24.61 o 
  -4  11  15       34.15      -15.14     30.51 o 
  -3  11  15      253.75      293.35     37.24 o 
  -2  11  15      123.27      136.95     26.21 o 
  -1  11  15      282.38      303.51     34.01 o 
   0  11  15      274.14      242.78     33.02 o 
   1  11  15      291.26      299.75     46.04 o 
   2  11  15       79.70       81.39     27.38 o 
   3  11  15      207.18      204.13     32.24 o 
   4  11  15       29.95        1.73     29.27 o 
   5  11  15       24.41       20.06     32.58 o 
  -3  12  15       58.56       15.56     37.16 o 
  -2  12  15        3.03        1.75     24.89 o 
  -1  12  15        4.96       36.25     57.93 o 
   0  12  15        5.29        2.61     28.73 o 
   1  12  15        1.28       26.30     34.56 o 
   2  12  15        1.97      -38.37     27.11 o 
   3  12  15       63.88       98.99     31.34 o 
   0  13  15      193.53      191.52     34.01 o 
   0   0  16       83.34       95.15      9.90 o 
   1   0  16     4837.76     5183.25    136.86 o 
   2   0  16       36.34       76.87      7.11 o 
   3   0  16     2374.16     2315.38     51.13 o 
   4   0  16     4624.19     4464.90     90.92 o 
   5   0  16       95.32      124.35      9.57 o 
   6   0  16     2029.70     2064.49     61.55 o 
   7   0  16      299.44      328.16     20.84 o 
   8   0  16       27.29       19.52     53.88 o 
   9   0  16      173.44      181.76     64.61 o 
  -8   1  16       26.22       60.95     30.57 o 
  -7   1  16      116.15      125.93     23.88 o 
  -6   1  16      200.76      222.04     15.12 o 
  -5   1  16     1496.27     1462.14     36.39 o 
  -4   1  16     2454.08     2412.61     55.89 o 
  -3   1  16     2368.40     2448.01     52.16 o 
  -2   1  16     4839.89     4783.93    123.02 o 
  -1   1  16     9920.18    10582.18    340.32 o 
   0   1  16      910.24      901.16     27.01 o 
   1   1  16    10287.55    10566.85    278.43 o 
   2   1  16     5037.79     4946.64    105.33 o 
   3   1  16     2241.76     2278.97     52.11 o 
   4   1  16     2757.00     2605.35     53.03 o 
   5   1  16     1644.87     1546.17     36.32 o 
   6   1  16      130.08      137.33     15.15 o 
   7   1  16      102.94       88.30     18.74 o 
   8   1  16       26.89       24.80     23.15 o 
  -9   2  16       91.22      141.31     45.76 o 
  -8   2  16       37.92      -51.98     51.01 o 
  -7   2  16      455.57      490.68     31.83 o 
  -6   2  16      594.73      622.06     24.42 o 
  -5   2  16     2165.26     2123.82     53.95 o 
  -4   2  16     1894.24     1881.25     45.22 o 
  -3   2  16     5877.10     5738.05    140.34 o 
  -2   2  16     1323.05     1433.37     42.90 o 
  -1   2  16     9190.45     9583.20    238.12 o 
   0   2  16      445.25      406.48     14.13 o 
   1   2  16     9225.29     9581.32    227.56 o 
   2   2  16     1451.88     1538.47     34.90 o 
   3   2  16     5915.72     5506.22    127.36 o 
   4   2  16     2196.75     2112.59     48.04 o 
   5   2  16     2395.66     2329.73     57.75 o 
   6   2  16      502.20      515.93     22.47 o 
   7   2  16      421.82      413.78     27.46 o 
   8   2  16       45.18       70.19     23.95 o 
   9   2  16       96.17      136.34     31.86 o 
  -9   3  16        6.53      -20.32     41.92 o 
  -8   3  16      205.62      200.31     68.95 o 
  -7   3  16      233.10      246.75     27.46 o 
  -6   3  16      274.67      277.94     17.85 o 
  -5   3  16      662.39      666.88     28.41 o 
  -4   3  16      162.19      173.65     10.58 o 
  -3   3  16     6645.92     6465.40    143.03 o 
  -2   3  16     2523.93     2539.83     65.28 o 
  -1   3  16     2416.66     2423.19     52.89 o 
   0   3  16     1918.35     1781.46     41.42 o 
   1   3  16     2355.29     2390.70     57.45 o 
   2   3  16     2288.62     2269.85     50.42 o 
   3   3  16     6091.90     5859.20    143.43 o 
   4   3  16      104.33      122.70     10.78 o 
   5   3  16      614.97      626.54     27.26 o 
   6   3  16      275.19      260.35     20.47 o 
   7   3  16      267.03      264.93     26.21 o 
   8   3  16      268.07      309.75     30.30 o 
   9   3  16       15.78       -8.32     29.76 o 
  -9   4  16        6.68        9.27     44.60 o 
  -8   4  16      210.34      220.98     39.51 o 
  -7   4  16      114.16       86.12     30.68 o 
  -6   4  16       49.27       60.97     17.03 o 
  -5   4  16      413.87      432.49     24.15 o 
  -4   4  16     1740.26     1634.25     49.56 o 
  -3   4  16      794.07      812.78     23.00 o 
  -2   4  16     5901.61     5710.76    130.28 o 
  -1   4  16       83.18       90.91      7.57 o 
   0   4  16    10739.05    10916.34    260.78 o 
   1   4  16      119.90      136.42      7.60 o 
   2   4  16     5716.16     5480.28    122.23 o 
   3   4  16      803.87      808.88     23.09 o 
   4   4  16     1889.22     1805.72     46.86 o 
   5   4  16      464.58      428.36     26.14 o 
   6   4  16       52.57       73.60     17.58 o 
   7   4  16      176.40      166.97     24.44 o 
   8   4  16      171.78      150.82     27.57 o 
   9   4  16       10.71       38.16     30.74 o 
  -8   5  16      313.46      293.71     43.53 o 
  -7   5  16      237.57      234.61     29.01 o 
  -6   5  16      928.79      922.21     37.16 o 
  -5   5  16       59.61       71.84     15.72 o 
  -4   5  16      803.14      750.32     30.34 o 
  -3   5  16      762.29      702.54     23.23 o 
  -2   5  16       29.91       62.62      7.99 o 
  -1   5  16      105.62      116.19     10.22 o 
   0   5  16     1065.27     1064.18     26.36 o 
   1   5  16      145.87      147.54      8.69 o 
   2   5  16       76.58      125.89      9.66 o 
   3   5  16      722.73      699.12     23.98 o 
   4   5  16      858.67      801.55     30.27 o 
   5   5  16       27.62       19.91     16.00 o 
   6   5  16      931.40      867.66     36.90 o 
   7   5  16      252.67      241.40     27.18 o 
   8   5  16      244.27      247.25     30.47 o 
  -8   6  16       33.80      -27.70     43.93 o 
  -7   6  16       14.58        7.88     31.24 o 
  -6   6  16      133.54      117.61     22.47 o 
  -5   6  16       10.00       29.08     16.99 o 
  -4   6  16     1179.02     1130.66     39.87 o 
  -3   6  16      625.91      604.80     25.24 o 
  -2   6  16     2685.99     2675.79     86.01 o 
  -1   6  16     4993.29     4916.90    140.25 o 
   0   6  16     3072.52     3060.75     82.93 o 
   1   6  16     4770.30     4638.74    110.88 o 
   2   6  16     2584.14     2478.32     69.30 o 
   3   6  16      691.12      675.86     24.45 o 
   4   6  16     1097.91     1023.32     42.68 o 
   5   6  16        9.86        6.02     18.33 o 
   6   6  16      102.25      103.48     27.96 o 
   7   6  16       17.85        9.49     27.91 o 
   8   6  16       23.96       55.26     31.29 o 
  -7   7  16      205.85      233.50     41.83 o 
  -6   7  16      353.05      390.39     43.77 o 
  -5   7  16      236.97      241.05     23.62 o 
  -4   7  16      470.63      541.37     25.93 o 
  -3   7  16      169.92      187.23     18.61 o 
  -2   7  16      389.59      381.01     19.03 o 
  -1   7  16      144.94      168.51     13.48 o 
   0   7  16      283.46      307.98     18.03 o 
   1   7  16      116.62      161.55     12.74 o 
   2   7  16      383.14      365.50     16.23 o 
   3   7  16      194.46      211.34     15.12 o 
   4   7  16      556.30      568.26     26.69 o 
   5   7  16      238.18      220.71     22.59 o 
   6   7  16      363.35      385.11     27.75 o 
   7   7  16      219.86      200.12     27.46 o 
  -7   8  16        2.54      102.32     46.61 o 
  -6   8  16       17.15      123.92     69.13 o 
  -5   8  16       10.12       13.24     61.01 o 
  -4   8  16      257.84      269.44     27.88 o 
  -3   8  16      523.94      510.93     28.00 o 
  -2   8  16     1596.65     1545.80     50.10 o 
  -1   8  16     2209.12     2152.02     72.53 o 
   0   8  16      806.51      797.74     33.34 o 
   1   8  16     2269.41     2158.75     72.62 o 
   2   8  16     1622.15     1562.46     45.38 o 
   3   8  16      518.93      519.28     28.05 o 
   4   8  16      177.99      202.45     19.02 o 
   5   8  16       25.15       26.08     17.70 o 
   6   8  16       10.06       34.55     22.18 o 
   7   8  16        7.03      -12.31     23.92 o 
  -6   9  16       97.40      130.63     38.27 o 
  -5   9  16       50.11       14.09     64.25 o 
  -4   9  16        1.83        3.27     27.31 o 
  -3   9  16       42.32       53.71     18.69 o 
  -2   9  16       87.78       80.81     15.93 o 
  -1   9  16      292.22      273.81     21.06 o 
   0   9  16       20.53       43.30     16.47 o 
   1   9  16      288.01      307.81     21.14 o 
   2   9  16      107.50      133.42     23.29 o 
   3   9  16       19.47       26.96     17.16 o 
   4   9  16       17.55       25.25     18.59 o 
   5   9  16       34.19       24.39     20.27 o 
   6   9  16       65.58       49.53     22.17 o 
  -6  10  16        8.48       31.85     43.56 o 
  -5  10  16      233.51      217.06     40.19 o 
  -4  10  16      134.66      211.07     36.82 o 
  -3  10  16       80.59       39.14     28.57 o 
  -2  10  16      302.78      319.59     23.63 o 
  -1  10  16       68.87       71.60     18.67 o 
   0  10  16     1105.08     1072.80     43.26 o 
   1  10  16      113.09      117.16     23.45 o 
   2  10  16      241.77      244.59     34.99 o 
   3  10  16      161.87      155.16     27.89 o 
   4  10  16      102.64      117.33     23.97 o 
   5  10  16      261.04      250.21     25.12 o 
   6  10  16        3.43       -9.10     23.61 o 
  -4  11  16       10.24        9.09     31.54 o 
  -3  11  16       72.44       91.23     32.03 o 
  -2  11  16       19.99       -2.27     24.04 o 
  -1  11  16       11.58       -1.64     26.81 o 
   0  11  16        2.09        3.81     25.84 o 
   1  11  16       26.35       20.98     27.02 o 
   2  11  16        9.91      -13.21     49.85 o 
   3  11  16       65.46       72.13     36.64 o 
   4  11  16        8.39      -21.06     29.53 o 
   5  11  16       31.92      -34.34     38.23 o 
  -3  12  16      247.31      257.11     46.19 o 
  -2  12  16        4.90       27.25     25.33 o 
  -1  12  16      389.95      420.70     69.68 o 
   0  12  16        0.15       -9.20     28.52 o 
   1  12  16      356.35      283.88     37.55 o 
   2  12  16        6.16        4.31     28.53 o 
   3  12  16      267.48      234.82     41.00 o 
   0  13  16       23.07       26.81     30.28 o 
   1   0  17     4365.49     4850.55    142.63 o 
   2   0  17    11812.89    12234.78    252.49 o 
   3   0  17     1403.41     1334.42     30.99 o 
   4   0  17     4660.05     4591.47     93.54 o 
   5   0  17     1206.77     1227.92     29.05 o 
   6   0  17      539.46      519.99     23.80 o 
   7   0  17       86.82      111.52     17.65 o 
   8   0  17       13.40      -33.92     53.14 o 
  -8   1  17       89.22       99.27     53.02 o 
  -7   1  17      174.74      186.34     24.43 o 
  -6   1  17     1965.25     1904.34     55.83 o 
  -5   1  17      363.47      364.51     13.86 o 
  -4   1  17     3728.15     3617.23     73.48 o 
  -3   1  17     4930.69     4862.09    103.41 o 
  -2   1  17      620.16      636.02     19.97 o 
  -1   1  17      850.42      945.24     47.85 o 
   0   1  17      138.82      105.01      5.58 o 
   1   1  17     1017.59     1025.31     27.64 o 
   2   1  17      785.60      825.48     18.49 o 
   3   1  17     5035.60     4779.45    103.23 o 
   4   1  17     3282.01     3111.42     69.07 o 
   5   1  17      274.22      288.78     14.85 o 
   6   1  17     1987.75     1868.52     56.03 o 
   7   1  17      138.89      164.08     18.46 o 
   8   1  17       76.63       88.00     24.86 o 
  -9   2  17       28.98       18.98     41.31 o 
  -8   2  17       45.58      114.89     56.56 o 
  -7   2  17      208.23      259.87     25.87 o 
  -6   2  17      404.52      435.61     29.39 o 
  -5   2  17      599.95      604.56     20.26 o 
  -4   2  17     2901.19     2880.21     67.52 o 
  -3   2  17     2186.46     2167.71     51.63 o 
  -2   2  17     4554.09     4300.61    106.88 o 
  -1   2  17     3398.08     3646.41     95.71 o 
   0   2  17     5350.39     5630.56    178.02 o 
   1   2  17     3628.78     3913.30     81.04 o 
   2   2  17     3935.83     3673.27     92.50 o 
   3   2  17     2186.13     2054.18     50.85 o 
   4   2  17     2971.59     2835.05     63.29 o 
   5   2  17      630.27      613.78     24.47 o 
   6   2  17      457.68      483.02     21.10 o 
   7   2  17      147.45      166.77     21.18 o 
   8   2  17       48.11       76.83     24.41 o 
   9   2  17       30.74        7.22     29.58 o 
  -9   3  17       78.78       86.70     44.66 o 
  -8   3  17       28.61       88.96     57.60 o 
  -7   3  17      433.63      466.49     31.95 o 
  -6   3  17      224.69      257.54     20.46 o 
  -5   3  17     1995.46     1980.93     62.36 o 
  -4   3  17       91.53      111.07     13.86 o 
  -3   3  17     1633.12     1671.24     44.46 o 
  -2   3  17     1689.06     1677.04     50.93 o 
  -1   3  17      185.79      211.12      7.63 o 
   0   3  17     5130.90     4945.67    111.58 o 
   1   3  17      235.10      249.27      9.27 o 
   2   3  17     2095.51     2001.41     41.21 o 
   3   3  17     1625.89     1637.47     40.75 o 
   4   3  17      147.81      163.80     10.82 o 
   5   3  17     2123.09     1961.46     62.33 o 
   6   3  17      139.65      152.86     19.07 o 
   7   3  17      430.93      462.17     29.04 o 
   8   3  17       15.05       35.13     24.86 o 
   9   3  17       83.26       96.02     31.40 o 
  -8   4  17      112.88      100.86     68.34 o 
  -7   4  17      185.68      229.25     69.65 o 
  -6   4  17      510.93      531.29     28.11 o 
  -5   4  17      272.31      279.30     19.43 o 
  -4   4  17      269.76      283.80     15.89 o 
  -3   4  17     3214.61     3132.72     77.28 o 
  -2   4  17      198.53      218.68      9.54 o 
  -1   4  17     4751.35     4720.95    121.40 o 
   0   4  17       90.65      103.67      8.86 o 
   1   4  17     4795.95     4764.21    118.91 o 
   2   4  17      169.91      168.44      8.37 o 
   3   4  17     3664.29     3459.98     77.38 o 
   4   4  17      282.67      277.95     17.07 o 
   5   4  17      209.20      202.30     18.43 o 
   6   4  17      523.91      582.46     28.38 o 
   7   4  17      151.80      153.92     25.69 o 
   8   4  17      101.05      110.15     27.01 o 
  -8   5  17       37.41       -5.47     62.51 o 
  -7   5  17      152.71      151.98     35.67 o 
  -6   5  17      151.45      151.23     19.96 o 
  -5   5  17      558.72      563.63     26.28 o 
  -4   5  17      116.60      127.05     14.95 o 
  -3   5  17     1198.71     1165.85     33.54 o 
  -2   5  17     4293.36     4171.95    100.52 o 
  -1   5  17     2353.90     2298.07     69.08 o 
   0   5  17     6495.20     6402.21    142.67 o 
   1   5  17     2419.77     2336.96     60.55 o 
   2   5  17     4724.61     4432.43    115.27 o 
   3   5  17     1164.49     1158.60     38.65 o 
   4   5  17      182.49      175.20     15.78 o 
   5   5  17      494.95      431.57     24.28 o 
   6   5  17       93.35      116.55     19.73 o 
   7   5  17      128.96      127.29     25.67 o 
   8   5  17       15.41       30.81     25.88 o 
  -8   6  17       35.76        4.33     44.36 o 
  -7   6  17      251.27      238.81     67.97 o 
  -6   6  17      152.00      148.42     20.83 o 
  -5   6  17      480.63      464.63     24.99 o 
  -4   6  17      227.05      202.74     17.80 o 
  -3   6  17      273.13      307.06     20.73 o 
  -2   6  17     1511.26     1385.18     58.11 o 
  -1   6  17     1095.67     1114.20     36.99 o 
   0   6  17     1857.91     1812.96     51.11 o 
   1   6  17     1144.01     1131.85     33.65 o 
   2   6  17     1499.15     1404.46     43.95 o 
   3   6  17      450.07      435.82     22.01 o 
   4   6  17      262.52      280.65     20.94 o 
   5   6  17      539.74      488.84     33.50 o 
   6   6  17      108.64      144.04     22.55 o 
   7   6  17      268.70      278.19     35.08 o 
   8   6  17       46.52       56.43     31.35 o 
  -7   7  17       46.80       38.62     69.98 o 
  -6   7  17      144.74      147.78     67.73 o 
  -5   7  17       20.73       24.85     20.95 o 
  -4   7  17       63.17       69.12     17.86 o 
  -3   7  17     1264.53     1213.73     46.74 o 
  -2   7  17      152.10      165.44     14.78 o 
  -1   7  17     3813.44     3590.16    105.13 o 
   0   7  17       70.86       99.91     18.56 o 
   1   7  17     3447.25     3262.72     87.49 o 
   2   7  17      123.79      157.90     15.01 o 
   3   7  17     1344.01     1301.20     40.16 o 
   4   7  17       59.48       56.12     17.29 o 
   5   7  17       18.90       39.55     20.18 o 
   6   7  17      126.55      159.11     30.22 o 
   7   7  17       47.79       56.71     24.21 o 
  -7   8  17       88.08       55.71     44.17 o 
  -6   8  17       79.59       71.39     69.50 o 
  -5   8  17       92.57      110.74     58.51 o 
  -4   8  17      345.26      359.50     24.65 o 
  -3   8  17      418.04      447.53     26.85 o 
  -2   8  17      373.61      416.46     20.97 o 
  -1   8  17      402.55      408.37     22.53 o 
   0   8  17     1691.08     1691.13     58.71 o 
   1   8  17      447.00      472.53     24.34 o 
   2   8  17      320.90      344.77     17.03 o 
   3   8  17      532.46      518.50     24.67 o 
   4   8  17      272.38      243.99     19.79 o 
   5   8  17      120.67      122.48     19.64 o 
   6   8  17       81.56       73.04     22.09 o 
   7   8  17       71.91       67.36     25.51 o 
  -6   9  17       15.46       62.03     36.29 o 
  -5   9  17       37.73       56.50     58.45 o 
  -4   9  17        9.76       11.02     28.77 o 
  -3   9  17       64.95       94.79     19.68 o 
  -2   9  17      555.20      542.24     25.78 o 
  -1   9  17      297.60      316.86     32.18 o 
   0   9  17      910.30      858.15     36.33 o 
   1   9  17      405.66      424.24     24.51 o 
   2   9  17      694.14      633.24     57.25 o 
   3   9  17       48.90       53.57     18.27 o 
   4   9  17       17.02       41.10     18.71 o 
   5   9  17       37.35       38.59     20.36 o 
   6   9  17       19.60        4.40     21.92 o 
  -6  10  17       96.94       54.97     44.54 o 
  -5  10  17        9.67       53.41     34.60 o 
  -4  10  17       97.24       65.86     30.88 o 
  -3  10  17      225.86      244.69     72.85 o 
  -2  10  17       13.87       28.27     17.96 o 
  -1  10  17      189.11      219.89     20.94 o 
   0  10  17        4.76       21.96     18.06 o 
   1  10  17      178.16      178.35     26.82 o 
   2  10  17        1.61       17.63     28.13 o 
   3  10  17      214.04      188.03     30.31 o 
   4  10  17       73.86       77.75     23.30 o 
   5  10  17       11.34       30.57     21.56 o 
   6  10  17       92.82      110.03     25.88 o 
  -4  11  17        6.26       16.42     35.08 o 
  -3  11  17      152.97       77.43     32.29 o 
  -2  11  17      179.84      204.84     27.45 o 
  -1  11  17      118.13      103.37     28.94 o 
   0  11  17      228.21      223.56     35.21 o 
   1  11  17       84.65       61.33     28.26 o 
   2  11  17      189.50      150.21     30.68 o 
   3  11  17      119.63       95.32     30.66 o 
   4  11  17       13.85        1.23     30.54 o 
  -3  12  17       11.09        8.91     37.65 o 
  -2  12  17       83.84       99.11     30.56 o 
  -1  12  17        1.17      -15.80     24.34 o 
   0  12  17      138.65      100.18     30.81 o 
   1  12  17        0.75        9.93     28.32 o 
   2  12  17       76.95       88.97     32.28 o 
   3  12  17        9.42       10.29     30.61 o 
   0   0  18     3421.25     3946.72    189.14 o 
   1   0  18    10767.58    11700.09    340.56 o 
   2   0  18      266.36      305.89     10.75 o 
   3   0  18    10050.13     9646.94    203.89 o 
   4   0  18      846.99      860.25     21.19 o 
   5   0  18      840.73      842.08     23.82 o 
   6   0  18      101.66      105.78     15.38 o 
   7   0  18        0.04       -6.90     19.80 o 
   8   0  18        7.99      -27.33     53.75 o 
  -8   1  18       11.47       19.89     51.01 o 
  -7   1  18      875.59      937.23     43.59 o 
  -6   1  18      332.70      353.57     19.06 o 
  -5   1  18     3469.66     3346.49     80.47 o 
  -4   1  18     1959.21     1953.76     41.94 o 
  -3   1  18     3703.22     3618.35     79.66 o 
  -2   1  18     1362.37     1309.34     34.76 o 
  -1   1  18      653.91      766.22     24.61 o 
   0   1  18     2539.96     2592.55     61.78 o 
   1   1  18      648.78      739.53     19.71 o 
   2   1  18     1489.88     1449.39     31.77 o 
   3   1  18     3899.12     3761.96     79.80 o 
   4   1  18     1741.72     1695.34     39.35 o 
   5   1  18     3796.37     3492.84     85.34 o 
   6   1  18      295.94      308.88     19.28 o 
   7   1  18      890.53      843.21     33.64 o 
   8   1  18        8.91       10.24     24.17 o 
  -9   2  18       34.16       11.10     43.02 o 
  -8   2  18       28.29      123.55     57.23 o 
  -7   2  18      373.43      399.40     30.43 o 
  -6   2  18      808.79      825.57     38.47 o 
  -5   2  18      562.49      542.71     19.84 o 
  -4   2  18     2045.99     2073.84     52.11 o 
  -3   2  18     2128.33     2110.91     51.75 o 
  -2   2  18     3027.46     3054.81     76.37 o 
  -1   2  18     1863.85     1908.11     50.22 o 
   0   2  18        0.56        3.45      4.69 o 
   1   2  18     1913.53     1971.94     42.32 o 
   2   2  18     2984.23     2956.73     67.08 o 
   3   2  18     2263.87     2115.41     48.23 o 
   4   2  18     2355.46     2258.34     52.38 o 
   5   2  18      443.31      452.93     21.29 o 
   6   2  18      842.36      727.42     31.87 o 
   7   2  18      396.76      402.91     24.98 o 
   8   2  18       52.73       56.92     24.42 o 
   9   2  18       49.18       50.38     29.70 o 
  -9   3  18        8.80      -75.66     41.55 o 
  -8   3  18       51.74       21.35     57.05 o 
  -7   3  18       26.22        4.97     22.97 o 
  -6   3  18     1934.23     1949.30     68.94 o 
  -5   3  18      498.08      486.60     23.61 o 
  -4   3  18     2557.11     2484.76     68.12 o 
  -3   3  18     2454.84     2493.04     64.82 o 
  -2   3  18     2598.04     2529.63     68.36 o 
  -1   3  18     9338.85     9274.19    199.77 o 
   0   3  18     1124.16     1179.08     26.81 o 
   1   3  18     9697.04     9507.06    197.61 o 
   2   3  18     2683.15     2509.61     54.13 o 
   3   3  18     2587.27     2516.02     59.96 o 
   4   3  18     2456.39     2270.38     65.40 o 
   5   3  18      454.33      463.12     23.42 o 
   6   3  18     1824.19     1750.16     59.93 o 
   7   3  18       46.62       57.89     20.14 o 
   8   3  18       40.49       30.52     25.22 o 
   9   3  18       17.81       74.57     31.33 o 
  -8   4  18       22.01      -31.24     62.42 o 
  -7   4  18      249.19      322.86     39.96 o 
  -6   4  18        7.81       46.82     17.08 o 
  -5   4  18      296.12      294.40     19.09 o 
  -4   4  18     2150.65     2072.65     57.55 o 
  -3   4  18      355.43      388.74     21.37 o 
  -2   4  18     4102.19     4125.30     97.35 o 
  -1   4  18       81.60       86.75      6.57 o 
   0   4  18       11.87       24.42      5.57 o 
   1   4  18       71.41       80.19      6.94 o 
   2   4  18     4329.18     4197.76     95.76 o 
   3   4  18      323.16      354.59     13.71 o 
   4   4  18     2006.43     1784.57     60.06 o 
   5   4  18      277.00      272.70     22.54 o 
   6   4  18        6.62       14.50     16.27 o 
   7   4  18      183.16      176.92     26.28 o 
   8   4  18       24.73       15.21     31.85 o 
  -8   5  18       66.96      -33.89     36.39 o 
  -7   5  18      161.58      166.87     35.71 o 
  -6   5  18       96.43      119.31     19.29 o 
  -5   5  18      456.86      450.98     27.19 o 
  -4   5  18      380.13      397.69     23.56 o 
  -3   5  18     1653.82     1609.40     47.16 o 
  -2   5  18      207.16      219.78     11.03 o 
  -1   5  18     4300.88     4182.69    111.33 o 
   0   5  18     2920.04     2834.36     71.04 o 
   1   5  18     4358.48     4151.28    105.53 o 
   2   5  18      201.71      207.29     11.86 o 
   3   5  18     1621.50     1625.30     45.44 o 
   4   5  18      394.13      400.23     28.78 o 
   5   5  18      365.94      346.00     22.11 o 
   6   5  18      112.74      113.17     18.79 o 
   7   5  18      162.17      164.56     25.62 o 
   8   5  18       58.50       47.25     25.30 o 
  -8   6  18      105.49      144.05     49.97 o 
  -7   6  18      118.18      119.40     70.35 o 
  -6   6  18      410.68      404.54     42.76 o 
  -5   6  18      243.33      236.70     20.63 o 
  -4   6  18      241.67      246.55     22.19 o 
  -3   6  18      247.79      250.29     18.87 o 
  -2   6  18     1045.51     1035.27     35.22 o 
  -1   6  18      506.88      504.76     20.78 o 
   0   6  18       10.53       35.67      9.15 o 
   1   6  18      486.85      470.73     18.26 o 
   2   6  18     1164.61     1110.48     36.14 o 
   3   6  18      360.62      372.14     18.38 o 
   4   6  18      276.02      278.40     20.90 o 
   5   6  18      297.14      270.94     23.71 o 
   6   6  18      454.92      445.88     29.51 o 
   7   6  18      152.64      148.81     31.58 o 
   8   6  18      100.79      120.11     33.85 o 
  -7   7  18       32.82       14.09     65.10 o 
  -6   7  18       31.76      158.45     66.63 o 
  -5   7  18       36.08       38.83     26.00 o 
  -4   7  18      208.46      189.30     36.03 o 
  -3   7  18       73.27       77.31     16.27 o 
  -2   7  18     3263.84     3175.28    105.93 o 
  -1   7  18       74.77       76.89     13.77 o 
   0   7  18     8256.69     7905.16    246.41 o 
   1   7  18       68.32       86.17     11.92 o 
   2   7  18     3538.75     3333.72     87.88 o 
   3   7  18       85.51       71.69     14.15 o 
   4   7  18      307.47      289.34     22.09 o 
   5   7  18       19.79        5.31     19.38 o 
   6   7  18       34.25       32.23     23.95 o 
   7   7  18       38.09       52.87     24.55 o 
  -7   8  18       48.23       74.32     45.88 o 
  -6   8  18      238.57      234.72     74.68 o 
  -5   8  18       91.17       81.64     60.95 o 
  -4   8  18       38.60       43.27     24.41 o 
  -3   8  18      196.60      196.34     19.75 o 
  -2   8  18      256.37      248.36     17.78 o 
  -1   8  18      106.91      154.06     16.98 o 
   0   8  18      265.84      301.81     19.69 o 
   1   8  18      129.18      141.13     16.48 o 
   2   8  18      376.10      361.42     19.54 o 
   3   8  18      145.30      137.42     16.17 o 
   4   8  18       36.40       47.37     17.51 o 
   5   8  18       74.91       96.42     20.46 o 
   6   8  18      236.94      199.61     24.10 o 
   7   8  18       40.41       11.97     25.37 o 
  -6   9  18        8.93       42.60     36.84 o 
  -5   9  18       42.86       49.73     64.06 o 
  -4   9  18       51.74       62.44     29.10 o 
  -3   9  18     1015.84      995.03     43.10 o 
  -2   9  18      240.78      252.91     25.27 o 
  -1   9  18     1084.47     1049.75     41.90 o 
   0   9  18      120.93      128.45     17.65 o 
   1   9  18     1136.75     1114.27     43.74 o 
   2   9  18      202.80      187.75     24.15 o 
   3   9  18      949.79      822.68     40.04 o 
   4   9  18       67.88       49.38     18.97 o 
   5   9  18       32.76       34.85     20.64 o 
   6   9  18       17.24       10.17     21.56 o 
  -5  10  18       37.62       46.96     35.23 o 
  -4  10  18        6.02       -9.45     28.10 o 
  -3  10  18       91.86       77.93     29.11 o 
  -2  10  18       94.97       84.74     18.72 o 
  -1  10  18       61.91       55.15     18.49 o 
   0  10  18      244.42      248.76     21.61 o 
   1  10  18       60.98       80.38     22.03 o 
   2  10  18       72.93       84.46     49.97 o 
   3  10  18       81.20       66.96     27.06 o 
   4  10  18       17.30       12.63     22.64 o 
   5  10  18       53.26       70.17     21.92 o 
  -4  11  18       65.52       55.65     37.83 o 
  -3  11  18       64.45       72.17     31.50 o 
  -2  11  18      240.01      213.04     27.78 o 
  -1  11  18      279.57      264.97     40.48 o 
   0  11  18      163.52      116.82     29.87 o 
   1  11  18      259.67      261.78     33.80 o 
   2  11  18      234.14      223.87     33.20 o 
   3  11  18       64.34       45.08     28.14 o 
   4  11  18       98.59      123.92     33.53 o 
  -3  12  18       61.10       31.85     37.65 o 
  -2  12  18       82.02       39.29     39.78 o 
  -1  12  18      160.30      141.08     27.09 o 
   0  12  18        0.00      -11.13     28.44 o 
   1  12  18      173.03      140.06     31.75 o 
   2  12  18       81.06       69.59     30.78 o 
   3  12  18       82.73       39.21     31.95 o 
   1   0  19     9907.96    10902.01    252.96 o 
   2   0  19     4252.48     4145.75     86.76 o 
   3   0  19     3446.47     3463.73     74.96 o 
   4   0  19     2582.52     2672.91     56.02 o 
   5   0  19     2540.21     2462.34     64.44 o 
   6   0  19       98.73       82.45     14.81 o 
   7   0  19      212.36      234.48     20.24 o 
   8   0  19       89.64      146.80     60.47 o 
  -8   1  19      158.77      112.45     55.83 o 
  -7   1  19      154.21      145.19     25.97 o 
  -6   1  19     1187.33     1161.05     37.97 o 
  -5   1  19     1365.96     1334.15     38.36 o 
  -4   1  19     2720.59     2687.61     63.39 o 
  -3   1  19     4664.66     4767.98    102.47 o 
  -2   1  19      192.77      204.54      8.39 o 
  -1   1  19      139.33      181.42     13.73 o 
   0   1  19     2671.67     2528.59     60.01 o 
   1   1  19      319.04      353.27     14.44 o 
   2   1  19      202.93      220.54      7.84 o 
   3   1  19     4813.79     4791.60    102.34 o 
   4   1  19     3179.06     3082.46     63.66 o 
   5   1  19     1347.32     1320.52     35.55 o 
   6   1  19     1227.90     1110.61     38.06 o 
   7   1  19      139.47      141.42     18.10 o 
   8   1  19      161.46      175.17     27.06 o 
  -9   2  19       12.13       29.90     41.98 o 
  -8   2  19      172.39      159.80     58.27 o 
  -7   2  19      322.56      362.81     28.92 o 
  -6   2  19      650.56      680.80     35.11 o 
  -5   2  19      359.86      355.09     16.73 o 
  -4   2  19     7160.15     7096.07    168.31 o 
  -3   2  19     2320.95     2350.51     60.27 o 
  -2   2  19     7592.85     7495.84    191.10 o 
  -1   2  19     1934.61     2083.98     55.55 o 
   0   2  19     2380.27     2133.49     56.70 o 
   1   2  19     2067.88     2229.92     47.25 o 
   2   2  19     8137.03     7886.38    169.47 o 
   3   2  19     2743.11     2630.18     54.40 o 
   4   2  19     6960.87     6638.53    166.60 o 
   5   2  19      397.20      395.08     19.45 o 
   6   2  19      673.40      678.82     30.11 o 
   7   2  19      298.62      302.73     23.06 o 
   8   2  19      136.85      173.00     40.36 o 
   9   2  19       10.25       30.39     30.47 o 
  -9   3  19       20.01       -6.71     43.02 o 
  -8   3  19       35.04       -6.16     54.18 o 
  -7   3  19      172.99      201.32     38.31 o 
  -6   3  19      811.63      849.51     39.37 o 
  -5   3  19     1123.80     1191.58     43.58 o 
  -3   3  19      228.79      233.44     10.77 o 
  -2   3  19      780.23      814.33     23.30 o 
  -1   3  19      488.49      522.59     13.39 o 
   0   3  19     3738.03     3717.17     79.17 o 
   1   3  19      456.55      493.24     13.43 o 
   2   3  19      789.03      789.62     19.88 o 
   3   3  19      207.17      213.59      9.75 o 
   4   3  19      751.39      658.84     26.59 o 
   5   3  19      911.42      860.67     35.78 o 
   6   3  19      761.10      728.62     36.22 o 
   7   3  19      158.98      123.91     27.88 o 
   8   3  19       33.89       24.33     24.99 o 
   9   3  19       39.76       60.35     31.58 o 
  -8   4  19       74.76      112.14     61.87 o 
  -7   4  19      409.85      478.24     47.55 o 
  -6   4  19      387.47      385.11     27.15 o 
  -5   4  19      152.61      201.97     26.39 o 
  -4   4  19      718.67      724.02     29.20 o 
  -3   4  19     2647.44     2613.91     81.10 o 
  -2   4  19      739.54      724.14     20.38 o 
  -1   4  19     4833.50     4655.39     95.59 o 
   0   4  19      111.28      137.80      7.56 o 
   1   4  19     5109.01     4885.51    112.56 o 
   2   4  19      947.30      886.28     22.49 o 
   3   4  19     3215.55     2952.89     72.28 o 
   4   4  19      682.68      650.66     27.99 o 
   5   4  19      205.06      258.93     20.82 o 
   6   4  19      369.39      344.28     25.39 o 
   7   4  19      421.31      429.48     30.07 o 
   8   4  19       86.14       96.37     27.01 o 
  -8   5  19      100.50      146.56     72.42 o 
  -7   5  19      326.09      389.60     79.68 o 
  -6   5  19       66.87       68.59     22.93 o 
  -5   5  19      711.37      713.68     44.04 o 
  -4   5  19      147.37      152.37     18.70 o 
  -3   5  19      468.60      456.71     25.05 o 
  -2   5  19     1296.45     1246.01     35.57 o 
  -1   5  19     3137.73     3008.84     76.34 o 
   0   5  19     2072.56     2000.54     54.22 o 
   1   5  19     3245.56     3152.21     79.40 o 
   2   5  19     1446.36     1375.65     38.65 o 
   3   5  19      608.76      611.12     26.46 o 
   4   5  19      156.50      147.80     15.11 o 
   5   5  19      594.08      570.77     27.79 o 
   6   5  19       63.92       67.00     18.25 o 
   7   5  19      310.50      310.10     30.19 o 
   8   5  19       72.91       97.64     26.51 o 
  -8   6  19        3.98       17.33     46.49 o 
  -7   6  19      207.25      201.53     72.30 o 
  -6   6  19       25.35       46.99     32.90 o 
  -5   6  19      133.82      139.60     21.08 o 
  -4   6  19      537.08      517.78     28.79 o 
  -3   6  19     1575.27     1536.53     61.69 o 
  -2   6  19     1921.52     1898.51     58.26 o 
  -1   6  19     1790.20     1765.67     54.92 o 
   0   6  19     2833.32     2698.00     78.58 o 
   1   6  19     1731.40     1659.42     46.46 o 
   2   6  19     2115.09     1959.95     58.89 o 
   3   6  19     1435.57     1302.08     50.63 o 
   4   6  19      558.78      518.00     27.29 o 
   5   6  19      108.27       82.62     19.70 o 
   6   6  19       24.17       13.12     20.59 o 
   7   6  19      125.19      139.37     31.56 o 
   8   6  19        3.58       21.26     31.25 o 
  -7   7  19        4.11       47.77     67.97 o 
  -6   7  19      140.74      103.91     64.43 o 
  -5   7  19       46.48       50.15     25.05 o 
  -4   7  19      189.57      146.91     25.73 o 
  -3   7  19      125.20      120.78     17.52 o 
  -2   7  19       17.81       15.23      9.49 o 
  -1   7  19      986.43      971.07     38.63 o 
   0   7  19      122.63      141.95     14.67 o 
   1   7  19     1278.00     1192.82     34.70 o 
   2   7  19       11.35       36.05     12.47 o 
   3   7  19       91.39       89.83     14.65 o 
   4   7  19      183.41      185.86     23.79 o 
   5   7  19       70.00       59.44     19.57 o 
   6   7  19      138.43      151.63     26.58 o 
   7   7  19        2.58        5.20     24.84 o 
  -7   8  19       21.77       91.77     47.84 o 
  -6   8  19      108.32       52.23     66.81 o 
  -5   8  19       70.61       76.39     61.44 o 
  -4   8  19      267.04      296.65     29.60 o 
  -3   8  19      148.47      161.68     19.16 o 
  -2   8  19      234.90      254.02     18.13 o 
  -1   8  19     1732.25     1708.31     59.58 o 
   0   8  19     2681.48     2474.63     82.03 o 
   1   8  19     1802.89     1663.06     57.90 o 
   2   8  19      421.53      419.66     24.19 o 
   3   8  19      161.82      134.77     16.87 o 
   4   8  19      324.81      314.44     21.44 o 
   5   8  19       83.40       82.55     20.83 o 
   6   8  19      121.63       98.66     22.42 o 
   7   8  19       27.57       39.36     25.79 o 
  -6   9  19        8.95       51.56     63.03 o 
  -5   9  19      108.19      176.82     68.46 o 
  -4   9  19      235.91      314.71     62.11 o 
  -3   9  19      150.32      121.06     20.70 o 
  -2   9  19      223.48      233.95     19.21 o 
  -1   9  19      457.80      472.58     25.76 o 
   0   9  19      329.96      312.79     21.55 o 
   1   9  19      422.03      424.21     30.19 o 
   2   9  19      240.10      214.31     25.74 o 
   3   9  19      133.24      120.77     20.36 o 
   4   9  19      269.70      250.69     23.09 o 
   5   9  19      118.08      131.04     22.30 o 
   6   9  19        4.16        5.66     21.49 o 
  -5  10  19       51.25       86.76     67.79 o 
  -4  10  19      159.82      235.58     67.30 o 
  -3  10  19      426.90      452.64     39.88 o 
  -2  10  19       77.75       81.74     19.04 o 
  -1  10  19      570.46      574.31     29.84 o 
   0  10  19       78.50       93.43     23.78 o 
   1  10  19      555.58      583.47     44.51 o 
   2  10  19      100.72      116.41     29.20 o 
   3  10  19      383.45      292.87     38.13 o 
   4  10  19      160.21      150.48     25.32 o 
   5  10  19       49.47       63.18     21.90 o 
  -3  11  19       90.25      121.55     31.57 o 
  -2  11  19       17.69       19.30     23.92 o 
  -1  11  19       10.18       11.82     27.03 o 
   0  11  19       40.02       37.29     28.40 o 
   1  11  19        7.60       -0.51     27.23 o 
   2  11  19       34.48       47.67     29.56 o 
   3  11  19       68.57       74.76     30.84 o 
   4  11  19       70.49       53.02     31.41 o 
  -3  12  19        5.44       72.97     39.05 o 
  -2  12  19      234.05      168.89     43.50 o 
  -1  12  19        5.61       17.43     25.35 o 
   0  12  19      338.71      295.90     49.48 o 
   1  12  19        3.05        5.81     29.05 o 
   2  12  19      205.99      172.44     33.67 o 
   3  12  19        0.91       -1.87     45.33 o 
   0   0  20     1555.12     1774.07     86.67 o 
   1   0  20     1464.84     1719.52     52.39 o 
   2   0  20      451.82      452.08     13.29 o 
   3   0  20       47.85       64.34      6.43 o 
   4   0  20     8067.19     7868.28    166.19 o 
   5   0  20      727.76      758.72     26.07 o 
   6   0  20     2341.17     2326.57     66.99 o 
   7   0  20      573.26      611.20     27.58 o 
   8   0  20       92.65      105.55     59.12 o 
  -8   1  20       42.35       72.42     53.88 o 
  -7   1  20      109.97       84.80     24.81 o 
  -6   1  20      124.83      117.56     14.31 o 
  -5   1  20      145.50      159.72     13.01 o 
  -4   1  20     2690.15     2602.14     59.19 o 
  -3   1  20     1260.08     1274.28     30.89 o 
  -2   1  20     5485.33     5475.43    124.07 o 
  -1   1  20     4427.91     4400.41    121.67 o 
   0   1  20     3245.05     3431.61     84.32 o 
   1   1  20     5608.69     5370.86    172.10 o 
   2   1  20     5175.38     5162.32    114.14 o 
   3   1  20     1454.48     1482.27     32.02 o 
   4   1  20     2404.61     2361.20     55.16 o 
   5   1  20      130.19      134.82     12.93 o 
   6   1  20      165.19      152.16     16.48 o 
   7   1  20      156.52      187.12     22.68 o 
   8   1  20       26.60       11.81     24.19 o 
  -9   2  20       90.37       88.23     45.46 o 
  -8   2  20       44.67       18.30     60.34 o 
  -7   2  20      294.48      366.15     30.41 o 
  -6   2  20     1169.28     1164.79     50.22 o 
  -5   2  20      922.42      989.48     39.54 o 
  -4   2  20     1143.23     1185.04     29.67 o 
  -3   2  20     4156.25     4056.79     98.15 o 
  -2   2  20      310.15      333.69     12.53 o 
  -1   2  20     1896.02     1864.33     45.90 o 
   0   2  20     4310.30     4357.69    104.76 o 
   1   2  20     1962.02     1932.62     40.29 o 
   2   2  20      239.96      245.72      9.22 o 
   3   2  20     4493.80     4276.15     99.32 o 
   4   2  20      903.81      903.86     33.48 o 
   5   2  20      967.61      961.16     36.05 o 
   6   2  20     1381.01     1242.58     43.81 o 
   7   2  20      322.89      320.88     23.53 o 
   8   2  20       39.02       18.48     24.38 o 
   9   2  20       95.95      153.48     34.34 o 
  -9   3  20       12.29       31.12     45.46 o 
  -8   3  20      331.19      235.58     71.63 o 
  -7   3  20      224.44      226.22     40.46 o 
  -6   3  20      206.65      220.68     23.76 o 
  -5   3  20     1358.73     1299.59     52.82 o 
  -4   3  20      393.51      402.06     20.56 o 
  -3   3  20     3515.26     3499.92     84.23 o 
  -2   3  20     1529.35     1602.20     39.07 o 
  -1   3  20      462.72      479.32     13.43 o 
   0   3  20     2338.79     2221.00     48.35 o 
   1   3  20      609.01      606.86     14.59 o 
   2   3  20     1581.46     1588.54     36.31 o 
   3   3  20     3788.45     3590.38     83.82 o 
   4   3  20      377.85      338.75     18.38 o 
   5   3  20     1586.97     1547.14     55.99 o 
   6   3  20      297.02      266.32     22.52 o 
   7   3  20      216.71      210.51     24.06 o 
   8   3  20      281.25      296.50     30.77 o 
   9   3  20        6.25       66.91     31.92 o 
  -8   4  20       80.04       44.66     66.14 o 
  -7   4  20      408.07      393.65     45.02 o 
  -6   4  20      181.47      179.68     24.54 o 
  -5   4  20     1288.48     1266.62     47.90 o 
  -4   4  20      627.56      639.51     31.26 o 
  -3   4  20     2785.55     2675.78    103.34 o 
  -2   4  20     3469.89     3441.90     75.05 o 
  -1   4  20       25.23       42.21      5.57 o 
   0   4  20     7426.09     7150.68    157.41 o 
   1   4  20       37.02       41.76      6.19 o 
   2   4  20     3381.56     3309.23     78.34 o 
   3   4  20     2273.14     2001.72     62.59 o 
   4   4  20      510.60      526.39     35.88 o 
   5   4  20     1210.75     1145.39     42.83 o 
   6   4  20      167.20      186.30     21.56 o 
   7   4  20      304.72      305.03     26.72 o 
   8   4  20       45.39       44.71     25.49 o 
  -8   5  20       91.03       52.78     62.72 o 
  -7   5  20      175.57      185.96     62.81 o 
  -6   5  20      470.92      441.19     29.77 o 
  -5   5  20      216.22      233.39     23.35 o 
  -4   5  20      311.07      306.14     21.36 o 
  -3   5  20     2623.04     2480.25     99.15 o 
  -2   5  20       67.35       82.13      9.97 o 
  -1   5  20      676.48      691.40     23.23 o 
   0   5  20      781.00      832.55     25.85 o 
   1   5  20      659.83      663.60     21.08 o 
   2   5  20       56.77       67.01      9.46 o 
   3   5  20     2699.83     2349.31     79.46 o 
   4   5  20      239.20      232.21     17.88 o 
   5   5  20      286.76      297.83     20.33 o 
   6   5  20      439.60      439.73     28.53 o 
   7   5  20      202.40      259.08     25.90 o 
   8   5  20      118.39      119.24     27.89 o 
  -8   6  20       18.33       15.31     45.09 o 
  -7   6  20       84.65       17.15     58.45 o 
  -6   6  20      254.70      289.91     39.25 o 
  -5   6  20       71.89       73.75     21.02 o 
  -4   6  20      719.25      734.64     34.45 o 
  -3   6  20      239.44      252.40     16.77 o 
  -2   6  20      903.86      872.40     31.51 o 
  -1   6  20     4015.09     3818.04    113.97 o 
   0   6  20      145.55      150.05     11.59 o 
   1   6  20     4135.00     3919.40    102.29 o 
   2   6  20     1365.38     1248.62     40.63 o 
   3   6  20      243.24      215.54     18.21 o 
   4   6  20      688.61      659.77     37.31 o 
   5   6  20       54.55       40.50     22.41 o 
   6   6  20      280.02      285.55     29.81 o 
   7   6  20       89.40       59.85     50.46 o 
   8   6  20       19.81       12.40     30.36 o 
  -7   7  20      166.14      171.51     72.85 o 
  -6   7  20      140.90      133.13     64.98 o 
  -5   7  20        8.47       10.88     25.65 o 
  -4   7  20      612.06      610.48     36.92 o 
  -3   7  20       85.60       91.34     16.78 o 
  -2   7  20      291.78      282.56     19.42 o 
  -1   7  20      260.42      278.31     18.32 o 
   0   7  20      689.46      649.18     28.13 o 
   1   7  20      326.34      330.27     15.33 o 
   2   7  20      208.06      189.38     15.48 o 
   3   7  20       52.87       55.68     15.27 o 
   4   7  20      512.36      469.32     27.29 o 
   5   7  20       29.45       28.17     20.36 o 
   6   7  20      122.66      136.17     25.77 o 
   7   7  20      199.37      195.02     27.87 o 
  -7   8  20        1.91       -8.24     44.48 o 
  -6   8  20       36.02       36.91     64.74 o 
  -5   8  20       22.43       54.18     53.33 o 
  -4   8  20      181.98      219.97     28.51 o 
  -3   8  20      172.09      157.19     19.84 o 
  -2   8  20      662.69      646.83     27.66 o 
  -1   8  20     1269.04     1221.26     45.32 o 
   0   8  20      878.52      866.66     35.60 o 
   1   8  20     1172.91     1106.82     43.92 o 
   2   8  20      615.22      623.04     27.39 o 
   3   8  20      222.52      227.10     18.23 o 
   4   8  20      250.49      226.83     20.22 o 
   5   8  20       16.03       44.62     20.34 o 
   6   8  20       40.63       25.54     21.34 o 
   7   8  20        3.94      -11.59     25.29 o 
  -5   9  20        6.37       30.69     60.47 o 
  -4   9  20       69.55       96.52     56.01 o 
  -3   9  20      383.00      370.37     25.77 o 
  -2   9  20       16.81       33.98     15.85 o 
  -1   9  20      145.04      167.56     18.95 o 
   0   9  20       52.44       71.69     17.02 o 
   1   9  20      174.98      234.86     34.92 o 
   2   9  20       10.22       10.55     31.61 o 
   3   9  20      466.00      420.63     26.99 o 
   4   9  20       37.44       60.72     19.16 o 
   5   9  20        8.28      -13.55     19.87 o 
   6   9  20       52.27       57.72     22.16 o 
  -5  10  20      155.52      218.98     69.80 o 
  -4  10  20      161.06      264.07     67.60 o 
  -3  10  20       44.23       22.76     27.74 o 
  -2  10  20      446.02      445.41     26.62 o 
  -1  10  20      111.20      127.47     21.52 o 
   0  10  20     1113.14     1023.44     50.87 o 
   1  10  20      116.44      129.66     29.57 o 
   2  10  20      482.64      438.55     38.00 o 
   3  10  20       99.59       90.56     28.48 o 
   4  10  20      150.52      157.42     25.55 o 
   5  10  20      157.65      173.36     23.63 o 
  -3  11  20      132.01      171.78     32.65 o 
  -2  11  20      203.45      254.09     35.73 o 
  -1  11  20       17.53      -12.71     22.11 o 
   0  11  20      236.71      280.32     41.52 o 
   1  11  20       11.75      -12.00     41.43 o 
   2  11  20      197.83      186.25     32.53 o 
   3  11  20      111.57      116.85     30.24 o 
   4  11  20       26.09       34.52     31.57 o 
  -3  12  20      120.68       80.17     39.60 o 
  -2  12  20       10.56      -61.69     35.88 o 
  -1  12  20      179.56      140.90     27.04 o 
   0  12  20       28.38       44.22     29.64 o 
   1  12  20      213.62      228.21     34.71 o 
   2  12  20        9.84       17.52     30.04 o 
   3  12  20      106.74       85.24     33.08 o 
   1   0  21     8599.37     8565.72    180.23 o 
   2   0  21      131.57      123.48      6.21 o 
   3   0  21     1569.76     1575.75     36.20 o 
   4   0  21       53.45       92.40      8.67 o 
   5   0  21     1299.79     1303.99     38.11 o 
   6   0  21      951.68      916.40     33.55 o 
   7   0  21      740.26      755.76     31.52 o 
   8   0  21      206.19      197.63     62.84 o 
  -8   1  21       36.44       72.30     52.78 o 
  -7   1  21      490.64      496.16     34.65 o 
  -6   1  21      107.23      107.56     15.76 o 
  -5   1  21     1053.31     1003.96     32.66 o 
  -4   1  21      730.87      723.82     26.31 o 
  -3   1  21     5290.11     5141.10    114.59 o 
  -2   1  21     7222.46     7468.01    171.10 o 
  -1   1  21     2282.59     2106.93     62.57 o 
   0   1  21     7747.93     7804.38    193.18 o 
   1   1  21     1985.39     1832.88     50.00 o 
   2   1  21     7015.81     7332.88    159.32 o 
   3   1  21     5271.21     5134.09    109.67 o 
   4   1  21      963.49      969.93     24.92 o 
   5   1  21     1201.58     1127.58     32.82 o 
   6   1  21      117.08      124.03     16.16 o 
   7   1  21      596.74      595.05     31.06 o 
   8   1  21       56.88       71.23     25.04 o 
  -9   2  21      268.06      243.93     49.73 o 
  -8   2  21       75.61       61.26     62.36 o 
  -7   2  21      571.05      569.82     36.21 o 
  -6   2  21      554.96      573.17     31.91 o 
  -5   2  21     2618.77     2567.39     71.33 o 
  -4   2  21      641.53      665.19     19.84 o 
  -3   2  21      470.96      463.44     17.70 o 
  -2   2  21      343.06      336.79     12.57 o 
  -1   2  21     1593.63     1566.40     41.66 o 
   0   2  21      918.63      938.80     22.06 o 
   1   2  21     1947.62     1898.31     41.39 o 
   2   2  21      374.86      353.36     11.04 o 
   3   2  21      306.65      327.14     11.85 o 
   4   2  21      512.78      483.91     22.23 o 
   5   2  21     2564.50     2476.81     77.45 o 
   6   2  21      496.42      501.69     26.07 o 
   7   2  21      634.72      577.43     29.59 o 
   8   2  21       51.67       27.54     32.40 o 
   9   2  21      246.55      321.02     51.31 o 
  -9   3  21        7.93       -1.46     43.63 o 
  -8   3  21      101.41      131.85     67.54 o 
  -7   3  21      246.06      267.91     41.11 o 
  -6   3  21      112.82      106.88     22.19 o 
  -5   3  21      524.17      553.40     39.45 o 
  -4   3  21     1202.03     1207.30     42.98 o 
  -3   3  21     6091.94     5858.49    137.36 o 
  -2   3  21     3196.48     3237.54     71.46 o 
  -1   3  21     6523.50     6389.78    128.73 o 
   0   3  21      279.47      297.36     11.03 o 
   1   3  21     6787.62     6456.76    135.52 o 
   2   3  21     3280.51     3182.81     67.76 o 
   3   3  21     6427.35     5912.86    148.03 o 
   4   3  21     1417.59     1321.67     42.61 o 
   5   3  21      568.64      577.74     30.68 o 
   6   3  21       68.81       75.92     19.17 o 
   7   3  21      250.77      292.31     30.78 o 
   8   3  21       76.60       95.32     26.42 o 
   9   3  21        0.02       28.28     31.82 o 
  -8   4  21       56.86       56.99     66.93 o 
  -7   4  21      233.05      242.67     38.90 o 
  -6   4  21      958.06      956.58     44.14 o 
  -5   4  21      448.64      465.61     34.23 o 
  -4   4  21     1274.87     1300.84     52.77 o 
  -3   4  21      361.81      358.87     18.38 o 
  -2   4  21     2229.54     2172.52     52.14 o 
  -1   4  21      327.36      323.89     10.08 o 
   0   4  21     6916.64     6882.09    151.75 o 
   1   4  21      350.05      336.31     12.10 o 
   2   4  21     2249.51     2072.98     51.15 o 
   3   4  21      309.50      308.45     19.26 o 
   4   4  21     1159.38     1111.51     41.01 o 
   5   4  21      374.36      331.21     21.38 o 
   6   4  21      997.67      958.97     42.47 o 
   7   4  21      186.31      194.42     24.70 o 
   8   4  21       33.65       39.65     25.01 o 
  -8   5  21      381.00      480.61     83.71 o 
  -7   5  21        7.83        5.11     33.26 o 
  -6   5  21      534.49      578.01     34.57 o 
  -5   5  21      101.06      128.04     27.09 o 
  -4   5  21     1928.47     1847.29     63.46 o 
  -3   5  21      574.12      544.56     29.40 o 
  -2   5  21     3394.64     3314.75     85.56 o 
  -1   5  21      743.60      762.42     24.65 o 
   0   5  21     3422.48     3226.58     93.52 o 
   1   5  21      762.55      731.66     22.73 o 
   2   5  21     3141.77     2910.18     86.99 o 
   3   5  21      524.29      530.75     29.55 o 
   4   5  21     1808.88     1640.96     55.03 o 
   5   5  21       71.22       39.01     15.93 o 
   6   5  21      598.12      617.20     33.40 o 
   7   5  21        2.43       27.34     21.88 o 
   8   5  21      312.44      324.26     33.17 o 
  -7   6  21       92.10       80.65     36.96 o 
  -6   6  21      163.56      155.07     36.96 o 
  -5   6  21      201.38      233.22     24.40 o 
  -4   6  21      510.39      537.90     29.10 o 
  -3   6  21      253.09      267.74     17.07 o 
  -2   6  21      302.22      310.52     16.88 o 
  -1   6  21       73.92       86.27     11.60 o 
   0   6  21     3176.56     2912.66     84.75 o 
   1   6  21      118.49      157.19     11.85 o 
   2   6  21      318.10      305.07     16.96 o 
   3   6  21      266.83      280.25     19.07 o 
   4   6  21      530.37      487.76     27.38 o 
   5   6  21      208.17      208.32     21.82 o 
   6   6  21      226.87      180.76     38.23 o 
   7   6  21       49.89       56.19     29.52 o 
   8   6  21       20.51       13.99     31.19 o 
  -7   7  21      202.88      262.73     68.76 o 
  -6   7  21       19.46       77.06     60.34 o 
  -5   7  21      355.21      407.95     37.88 o 
  -4   7  21      475.61      527.62     34.45 o 
  -3   7  21     1666.30     1707.69     61.46 o 
  -2   7  21      380.44      365.84     22.50 o 
  -1   7  21      778.69      743.50     31.47 o 
   0   7  21       58.80       71.39     13.43 o 
   1   7  21     1076.22     1046.90     35.40 o 
   2   7  21      379.47      399.78     20.97 o 
   3   7  21     1878.63     1758.91     62.77 o 
   4   7  21      492.29      419.69     26.63 o 
   5   7  21      392.32      439.14     44.00 o 
   6   7  21       15.89       15.93     25.23 o 
   7   7  21      216.46      239.15     35.66 o 
  -6   8  21      135.29      100.31     66.75 o 
  -5   8  21      154.53      103.72     61.14 o 
  -4   8  21      239.76      251.12     29.40 o 
  -3   8  21       64.38       66.68     18.18 o 
  -2   8  21      292.86      291.92     18.81 o 
  -1   8  21      215.50      218.47     18.46 o 
   0   8  21      141.67      117.46     16.28 o 
   1   8  21      181.33      144.99     20.39 o 
   2   8  21      314.98      311.78     21.04 o 
   3   8  21       42.55       59.66     15.63 o 
   4   8  21      225.38      228.34     20.25 o 
   5   8  21      118.66      107.91     20.93 o 
   6   8  21      123.06      112.62     23.21 o 
   7   8  21       57.85       24.57     24.87 o 
  -5   9  21       71.03       50.21     62.05 o 
  -4   9  21      422.69      476.89     73.03 o 
  -3   9  21      211.58      234.22     22.71 o 
  -2   9  21     1031.11     1013.50     39.42 o 
  -1   9  21        7.68       -7.40     16.02 o 
   0   9  21      826.32      788.00     41.94 o 
   1   9  21        1.62      -16.95     20.08 o 
   2   9  21      889.74      839.85     45.43 o 
   3   9  21      199.82      187.56     21.77 o 
   4   9  21      411.35      414.21     26.96 o 
   5   9  21       53.52       19.82     20.30 o 
   6   9  21      144.54      169.01     30.21 o 
  -4  10  21       93.12       61.44     52.53 o 
  -3  10  21       48.70       57.76     30.39 o 
  -2  10  21      135.10      126.63     25.02 o 
  -1  10  21      202.74      180.04     30.14 o 
   0  10  21       52.76       75.37     23.03 o 
   1  10  21      218.47      193.76     34.63 o 
   2  10  21      173.92      169.10     31.22 o 
   3  10  21       55.35       82.55     30.26 o 
   4  10  21      105.56       94.77     24.55 o 
   5  10  21       14.83       46.33     23.47 o 
  -3  11  21      374.66      353.54     38.74 o 
  -2  11  21       90.34       80.29     31.06 o 
  -1  11  21      313.77      298.30     28.54 o 
   0  11  21      104.78      133.37     28.92 o 
   1  11  21      367.56      345.28     37.31 o 
   2  11  21       96.03      102.79     30.89 o 
   3  11  21      404.26      317.30     38.47 o 
   4  11  21       24.91      -16.47     30.71 o 
  -3  12  21       46.19       16.11     37.65 o 
  -2  12  21        7.87       20.62     37.28 o 
  -1  12  21       22.87       33.46     25.03 o 
   0  12  21       28.29       25.00     30.00 o 
   1  12  21       24.13       15.53     30.29 o 
   2  12  21        7.27      -39.57     31.30 o 
   3  12  21       51.84       60.53     32.63 o 
   0   0  22    33269.87    36146.31   1376.80 o 
   1   0  22      342.05      445.40     39.00 o 
   2   0  22     5172.11     4980.12    107.94 o 
   3   0  22       25.78       38.90      5.79 o 
   4   0  22       60.55       61.29     10.51 o 
   5   0  22      621.64      604.15     22.91 o 
   6   0  22       12.65       19.64     14.51 o 
   7   0  22      203.51      236.15     20.43 o 
   8   0  22      123.28      114.40     59.55 o 
  -8   1  22      658.30      776.16     91.34 o 
  -7   1  22      197.15      217.32     27.83 o 
  -6   1  22      557.51      569.77     25.13 o 
  -5   1  22     1350.09     1322.35     36.52 o 
  -4   1  22      494.09      502.26     19.47 o 
  -3   1  22      272.97      270.34     11.46 o 
  -2   1  22     6075.71     6030.57    134.79 o 
  -1   1  22      340.07      327.97     16.66 o 
   0   1  22      241.28      338.64     22.06 o 
   1   1  22      279.67      283.39      9.72 o 
   2   1  22     5457.21     5581.18    125.15 o 
   3   1  22      376.70      398.69     10.49 o 
   4   1  22      565.60      587.57     19.07 o 
   5   1  22     1165.81     1116.82     35.83 o 
   6   1  22      557.01      549.29     25.23 o 
   7   1  22      205.46      220.17     20.31 o 
   8   1  22      691.53      733.48     45.32 o 
  -9   2  22       18.93       58.45     43.32 o 
  -8   2  22       50.71       53.63     61.44 o 
  -7   2  22       47.26       63.26     29.56 o 
  -6   2  22      357.56      377.63     26.96 o 
  -5   2  22      178.45      213.78     15.91 o 
  -4   2  22      895.52      869.84     25.02 o 
  -3   2  22     1156.89     1136.03     30.24 o 
  -2   2  22     1461.80     1408.82     36.29 o 
  -1   2  22     9758.52     9738.71    227.85 o 
   0   2  22     6131.99     5805.25    122.25 o 
   1   2  22     9898.89    10121.08    228.86 o 
   2   2  22     1523.35     1450.84     39.27 o 
   3   2  22     1137.64     1116.29     32.62 o 
   4   2  22      856.29      834.13     29.16 o 
   5   2  22      131.18      158.21     16.06 o 
   6   2  22      302.59      298.28     21.41 o 
   7   2  22       55.39       44.88     22.73 o 
   8   2  22       45.54       40.22     25.29 o 
   9   2  22        6.74       58.25     31.83 o 
  -8   3  22       85.81        1.22     61.32 o 
  -7   3  22      626.89      602.42     50.21 o 
  -6   3  22      158.27      155.64     23.68 o 
  -5   3  22      162.56      173.60     20.73 o 
  -4   3  22     1751.34     1687.03     53.51 o 
  -3   3  22       82.66      109.78      8.97 o 
  -2   3  22     2247.71     2289.46     47.96 o 
  -1   3  22     1224.43     1167.02     24.42 o 
   0   3  22      181.89      148.84      7.34 o 
   1   3  22      997.00      950.47     26.35 o 
   2   3  22     1830.74     1773.48     47.50 o 
   3   3  22       23.08       40.11      9.19 o 
   4   3  22     1701.87     1626.38     53.21 o 
   5   3  22      184.94      151.88     18.13 o 
   6   3  22      168.94      169.64     18.26 o 
   7   3  22      537.62      514.04     31.95 o 
   8   3  22      103.01      130.93     27.54 o 
  -8   4  22       91.77      111.78     67.91 o 
  -7   4  22      198.58      203.68     40.00 o 
  -6   4  22      345.48      386.47     29.48 o 
  -5   4  22      217.39      246.93     22.06 o 
  -4   4  22     2092.20     2083.15     67.40 o 
  -3   4  22       65.83       70.70     14.99 o 
  -2   4  22     1581.05     1551.04     41.47 o 
  -1   4  22     3452.27     3395.96     71.53 o 
   0   4  22      464.99      507.52     15.15 o 
   1   4  22     3629.38     3467.93     82.13 o 
   2   4  22     1479.04     1340.01     39.23 o 
   3   4  22      111.15      119.39     12.59 o 
   4   4  22     2339.81     2175.89     66.33 o 
   5   4  22      225.98      213.82     18.58 o 
   6   4  22      399.79      430.80     27.74 o 
   7   4  22      247.92      223.08     24.95 o 
   8   4  22      101.54       96.54     37.29 o 
  -7   5  22       74.17       84.08     37.12 o 
  -6   5  22      353.07      376.05     28.56 o 
  -5   5  22      673.28      661.78     34.56 o 
  -4   5  22      527.56      538.01     27.35 o 
  -3   5  22     2346.68     2328.29     64.56 o 
  -2   5  22      561.31      533.06     22.62 o 
  -1   5  22     1420.70     1382.22     37.44 o 
   0   5  22      690.68      648.22     23.77 o 
   1   5  22     1505.78     1406.35     38.22 o 
   2   5  22      578.20      548.97     28.31 o 
   3   5  22     2373.78     2216.55     76.59 o 
   4   5  22      474.28      479.46     24.14 o 
   5   5  22      680.71      685.82     30.68 o 
   6   5  22      286.83      297.13     25.41 o 
   7   5  22      107.19      124.80     23.33 o 
   8   5  22       54.72       65.38     31.36 o 
  -7   6  22      144.87      157.41     39.89 o 
  -6   6  22      130.33      216.46     37.47 o 
  -5   6  22     1228.74     1303.85     71.95 o 
  -4   6  22      676.40      686.97     33.75 o 
  -3   6  22     2563.95     2448.92     73.70 o 
  -2   6  22      257.68      275.03     16.49 o 
  -1   6  22      338.56      349.53     17.49 o 
   0   6  22     1014.39      995.37     33.30 o 
   1   6  22      335.39      389.85     18.23 o 
   2   6  22      238.31      246.90     19.45 o 
   3   6  22     2273.48     1974.06     72.47 o 
   4   6  22      691.04      647.26     32.38 o 
   5   6  22     1155.75     1068.26     47.96 o 
   6   6  22      177.32      209.30     34.49 o 
   7   6  22      137.92      159.19     28.86 o 
   8   6  22       14.85       62.65     36.18 o 
  -7   7  22       20.03      -34.23     63.88 o 
  -6   7  22       52.32       93.78     61.99 o 
  -5   7  22      387.36      386.85     33.40 o 
  -4   7  22      124.29      159.32     24.39 o 
  -3   7  22     2189.98     2127.42     72.78 o 
  -2   7  22      515.88      505.97     23.28 o 
  -1   7  22      252.53      254.12     18.33 o 
   0   7  22      194.59      197.94     18.07 o 
   1   7  22      347.77      355.48     20.88 o 
   2   7  22      425.26      413.92     20.82 o 
   3   7  22     2264.31     2014.27     71.58 o 
   4   7  22       58.28       58.52     20.21 o 
   5   7  22      379.70      359.14     26.95 o 
   6   7  22       53.55       66.16     25.65 o 
   7   7  22       19.48        9.93     39.38 o 
  -6   8  22       36.36       56.80     57.90 o 
  -5   8  22      454.96      599.83     79.68 o 
  -4   8  22      163.60      201.43     27.82 o 
  -3   8  22      533.91      564.48     30.29 o 
  -2   8  22       14.37        9.78     13.78 o 
  -1   8  22      120.57      141.46     16.72 o 
   0   8  22       59.98       70.35     15.54 o 
   1   8  22       92.82       80.60     20.33 o 
   2   8  22        2.24        9.09     14.10 o 
   3   8  22      571.93      551.73     29.59 o 
   4   8  22      265.30      272.82     21.17 o 
   5   8  22      406.89      412.35     28.04 o 
   6   8  22       70.82       84.25     23.07 o 
   7   8  22       38.84        4.69     25.40 o 
  -5   9  22       90.30      117.33     63.45 o 
  -4   9  22      279.98      324.60     66.08 o 
  -3   9  22      411.82      421.32     30.17 o 
  -2   9  22       69.11      115.15     19.12 o 
  -1   9  22      518.35      523.77     28.04 o 
   0   9  22       58.86       48.61     21.68 o 
   1   9  22      595.28      555.53     34.35 o 
   2   9  22       40.67       60.07     22.06 o 
   3   9  22      445.58      442.47     29.80 o 
   4   9  22      218.39      194.31     22.51 o 
   5   9  22       77.22       63.92     21.46 o 
   6   9  22       33.96       15.75     22.03 o 
  -4  10  22      477.31      458.46     70.72 o 
  -3  10  22       22.95       21.24     27.44 o 
  -2  10  22      186.59      202.49     24.35 o 
  -1  10  22      123.53      135.31     50.34 o 
   0  10  22      208.79      213.09     30.75 o 
   1  10  22      130.73      146.30     29.34 o 
   2  10  22      123.56      111.19     30.41 o 
   3  10  22       41.22       31.07     29.32 o 
   4  10  22      380.43      334.81     30.08 o 
   5  10  22       20.94        6.26     21.81 o 
  -3  11  22       24.75       11.07     28.33 o 
  -2  11  22      139.88      165.60     32.84 o 
  -1  11  22        4.75       -9.48     22.15 o 
   0  11  22      222.42      201.69     31.64 o 
   1  11  22        0.18       -7.16     28.11 o 
   2  11  22      130.19      168.70     32.63 o 
   3  11  22       34.61       12.11     30.33 o 
   4  11  22      140.02       98.87     33.49 o 
  -3  12  22      127.80      128.68     41.00 o 
  -2  12  22       30.32       51.07     38.01 o 
  -1  12  22      130.03      144.04     58.73 o 
   0  12  22      186.76      153.62     38.19 o 
   1  12  22      119.26      126.10     31.31 o 
   2  12  22       25.40        3.12     29.52 o 
   3  12  22       99.30       51.81     36.00 o 
   1   0  23    18867.74    18279.01    523.58 o 
   2   0  23      257.58      268.16     10.75 o 
   3   0  23     2688.57     2772.18     56.19 o 
   4   0  23      941.85      932.79     28.70 o 
   5   0  23        3.26      -11.58     11.08 o 
   6   0  23      587.86      568.42     34.88 o 
   7   0  23       57.06       67.55     20.75 o 
   8   0  23       98.94       97.20     57.96 o 
  -8   1  23      235.53      237.22     66.08 o 
  -7   1  23      680.44      680.23     48.23 o 
  -6   1  23      568.38      539.05     25.11 o 
  -5   1  23      196.57      210.56     14.87 o 
  -4   1  23      509.16      523.47     21.32 o 
  -3   1  23     2082.93     1956.17     53.23 o 
  -2   1  23      696.03      703.48     21.98 o 
  -1   1  23     2841.51     2874.32     91.89 o 
   0   1  23    10316.70    10760.64    225.11 o 
   1   1  23     2892.42     2877.32     64.67 o 
   2   1  23      849.96      874.28     20.82 o 
   3   1  23     2470.35     2389.68     50.05 o 
   4   1  23      403.85      433.33     17.98 o 
   5   1  23      284.01      316.39     15.91 o 
   6   1  23      526.85      520.67     24.46 o 
   7   1  23      596.07      593.43     28.32 o 
   8   1  23      188.62      227.87     29.69 o 
  -9   2  23      116.31      144.73     47.65 o 
  -8   2  23      113.02      164.43     64.74 o 
  -7   2  23       92.71       23.23     33.65 o 
  -6   2  23       68.89       54.12     24.36 o 
  -5   2  23      366.42      421.55     20.54 o 
  -4   2  23      917.74      876.08     27.13 o 
  -3   2  23      384.23      406.21     14.11 o 
  -2   2  23     5529.70     5238.92    124.70 o 
  -1   2  23     2790.85     2749.89     59.55 o 
   0   2  23    16707.59    16364.33    324.53 o 
   1   2  23     2474.90     2484.78     61.75 o 
   2   2  23     5816.49     5410.85    126.59 o 
   3   2  23      304.09      321.94     14.75 o 
   4   2  23     1172.53     1127.48     32.75 o 
   5   2  23      398.74      421.26     22.15 o 
   6   2  23       92.36      105.82     17.65 o 
   7   2  23      150.36      144.98     24.37 o 
   8   2  23      168.98      216.84     28.69 o 
   9   2  23      128.93      170.47     35.60 o 
  -8   3  23      590.97      649.74     85.05 o 
  -7   3  23        0.29       -7.59     35.13 o 
  -6   3  23      663.56      677.80     34.73 o 
  -5   3  23     1062.21      990.66     42.15 o 
  -4   3  23      364.68      373.01     18.10 o 
  -3   3  23     2708.73     2571.59     62.96 o 
  -2   3  23      590.85      619.94     17.09 o 
  -1   3  23     2929.63     2880.30     60.61 o 
   0   3  23       84.71       78.74      6.69 o 
   1   3  23     3156.42     3042.35     65.98 o 
   2   3  23      566.60      552.18     19.72 o 
   3   3  23     2788.09     2608.83     67.89 o 
   4   3  23      307.48      319.49     16.96 o 
   5   3  23      994.86      973.89     41.36 o 
   6   3  23      544.98      544.21     27.89 o 
   7   3  23        3.22       35.55     20.91 o 
   8   3  23      630.48      652.25     46.28 o 
  -8   4  23       10.00      -32.92     37.03 o 
  -7   4  23       64.54       37.84     36.33 o 
  -6   4  23      196.35      187.90     23.75 o 
  -5   4  23     2040.49     1965.85     68.39 o 
  -4   4  23      405.40      445.39     22.36 o 
  -3   4  23     3686.36     3403.68    129.30 o 
  -2   4  23     1721.46     1688.94     42.35 o 
  -1   4  23     2315.41     2318.55     49.53 o 
   0   4  23     4885.01     4786.50    106.16 o 
   1   4  23     2396.99     2308.14     56.23 o 
   2   4  23     1961.84     1760.65     56.68 o 
   3   4  23     3261.73     2890.33    102.32 o 
   4   4  23      327.22      316.44     19.81 o 
   5   4  23     1891.81     1815.33     67.73 o 
   6   4  23      136.47      135.80     20.61 o 
   7   4  23       19.33       23.00     21.70 o 
   8   4  23        9.15       17.60     25.77 o 
  -8   5  23       15.50       39.60     45.88 o 
  -7   5  23      136.96      138.14     38.52 o 
  -6   5  23      143.29      198.49     25.01 o 
  -5   5  23      709.96      764.80     37.63 o 
  -4   5  23      632.50      605.74     31.29 o 
  -3   5  23     1350.22     1309.49     58.81 o 
  -2   5  23     1185.47     1216.07     39.72 o 
  -1   5  23     1217.74     1246.46     34.64 o 
   0   5  23     2266.39     2279.80     67.65 o 
   1   5  23     1317.55     1297.66     37.79 o 
   2   5  23     1343.54     1193.77     54.34 o 
   3   5  23     1392.52     1232.16     48.43 o 
   4   5  23      709.45      667.02     28.24 o 
   5   5  23      683.63      676.30     30.60 o 
   6   5  23      162.40      173.02     23.11 o 
   7   5  23      121.59      101.83     23.57 o 
   8   5  23       29.34       46.14     37.34 o 
  -7   6  23      110.87      129.62     55.16 o 
  -6   6  23      648.91      725.45     66.02 o 
  -5   6  23      258.05      292.48     25.64 o 
  -4   6  23     1089.99     1126.94     47.75 o 
  -3   6  23     1436.72     1410.72     45.55 o 
  -2   6  23      433.42      437.99     19.58 o 
  -1   6  23      903.13      875.84     34.28 o 
   0   6  23       84.17       90.13     11.08 o 
   1   6  23      834.73      781.83     36.07 o 
   2   6  23      304.11      288.64     19.26 o 
   3   6  23     1490.97     1315.46     50.43 o 
   4   6  23     1278.04     1188.25     46.53 o 
   5   6  23      291.01      293.02     24.85 o 
   6   6  23      589.52      578.08     38.53 o 
   7   6  23       86.30      134.03     28.09 o 
   8   6  23      143.93      153.60     34.93 o 
  -7   7  23       74.83      102.99     59.92 o 
  -6   7  23      175.88      101.41     56.01 o 
  -5   7  23      132.84      171.92     33.63 o 
  -4   7  23      825.41      893.64     46.46 o 
  -3   7  23       83.10      124.72     22.32 o 
  -2   7  23      495.40      545.87     27.61 o 
  -1   7  23      161.16      163.15     15.97 o 
   0   7  23        0.93      -11.17     13.10 o 
   1   7  23      156.33      150.89     14.22 o 
   2   7  23      506.85      519.89     39.23 o 
   3   7  23      102.21      120.87     17.52 o 
   4   7  23      752.83      713.68     35.51 o 
   5   7  23      138.89      145.71     21.54 o 
   6   7  23      140.60      142.94     26.45 o 
   7   7  23       83.27       58.67     27.02 o 
  -6   8  23      208.72      304.46     72.30 o 
  -5   8  23      213.13      214.53     58.76 o 
  -4   8  23     1129.97     1294.79     75.20 o 
  -3   8  23      784.42      841.61     37.68 o 
  -2   8  23      529.52      554.56     28.81 o 
  -1   8  23      191.33      219.18     18.29 o 
   0   8  23       21.05       21.66     18.29 o 
   1   8  23      119.86      114.99     23.46 o 
   2   8  23      543.06      505.54     24.63 o 
   3   8  23      807.25      727.41     31.21 o 
   4   8  23     1037.15      975.13     39.45 o 
   5   8  23      215.20      214.10     23.90 o 
   6   8  23      233.19      236.21     26.15 o 
   7   8  23       25.80       27.46     25.87 o 
  -5   9  23      216.25      251.32     63.33 o 
  -4   9  23      247.14      308.55     64.98 o 
  -3   9  23      630.31      623.33     36.98 o 
  -2   9  23      140.31      134.08     19.86 o 
  -1   9  23      174.31      184.85     20.07 o 
   0   9  23        4.65      -28.93     20.47 o 
   1   9  23      228.28      227.99     25.16 o 
   2   9  23       91.32       80.69     23.38 o 
   3   9  23      652.62      574.12     33.37 o 
   4   9  23      279.96      256.64     23.89 o 
   5   9  23      194.60      173.72     24.11 o 
   6   9  23       63.28       72.31     23.47 o 
  -4  10  23       58.69      113.36     58.09 o 
  -3  10  23      208.67      195.73     32.58 o 
  -2  10  23      305.40      323.51     27.47 o 
  -1  10  23      237.41      230.47     25.81 o 
   0  10  23      554.08      490.54     39.81 o 
   1  10  23      232.85      241.16     31.53 o 
   2  10  23      260.41      253.17     40.70 o 
   3  10  23      189.45      200.45     34.08 o 
   4  10  23       36.18       24.47     23.57 o 
   5  10  23      203.02      205.57     25.15 o 
  -3  11  23       82.52       44.27     30.06 o 
  -2  11  23        8.79       57.98     29.52 o 
  -1  11  23       46.67       61.03     23.82 o 
   0  11  23        5.37       30.37     28.30 o 
   1  11  23       29.04       16.87     27.54 o 
   2  11  23        5.95       39.71     30.13 o 
   3  11  23       64.15       16.68     29.39 o 
   4  11  23       51.09       -1.74     31.56 o 
  -2  12  23       51.84       82.86     38.87 o 
  -1  12  23       12.63       -7.53     28.77 o 
   0  12  23       70.50       70.75     31.04 o 
   1  12  23       10.32      -13.28     30.75 o 
   2  12  23       37.60       55.53     33.77 o 
   0   0  24      560.55      618.57     30.69 o 
   1   0  24      803.07      882.51     83.69 o 
   2   0  24       32.91       32.63      6.88 o 
   3   0  24     2892.51     2852.00     68.51 o 
   4   0  24      803.39      781.01     25.78 o 
   5   0  24      168.86      151.40     16.42 o 
   6   0  24        8.19       -1.38     14.84 o 
   7   0  24      559.09      591.13     32.72 o 
   8   0  24       64.84       28.07     51.19 o 
  -8   1  24       97.84       29.23     57.60 o 
  -7   1  24        1.64       -6.86     23.56 o 
  -6   1  24      148.09      152.39     17.15 o 
  -5   1  24      227.55      245.98     15.32 o 
  -4   1  24     1148.84     1138.03     29.35 o 
  -3   1  24     2657.43     2450.71     60.68 o 
  -2   1  24     4279.04     4180.62     99.94 o 
  -1   1  24    13794.50    13189.61    454.72 o 
   0   1  24     5751.12     6153.84    123.04 o 
   1   1  24    13607.23    13003.15    260.96 o 
   2   1  24     4310.45     4331.24     95.01 o 
   3   1  24     2671.25     2571.79     59.36 o 
   4   1  24      874.33      886.58     30.49 o 
   5   1  24      220.87      231.94     15.65 o 
   6   1  24      138.65      126.43     16.71 o 
   7   1  24        5.60       31.05     17.86 o 
   8   1  24      104.56      159.66     28.71 o 
  -9   2  24      102.19      133.32     47.41 o 
  -8   2  24      192.41      229.26     43.26 o 
  -7   2  24      239.60      171.99     40.77 o 
  -6   2  24      768.22      780.64     38.02 o 
  -5   2  24       25.60       12.36     13.27 o 
  -4   2  24      371.26      393.45     16.98 o 
  -3   2  24      881.15      896.95     24.70 o 
  -2   2  24      103.71      116.35      9.57 o 
  -1   2  24     2156.29     2128.37     48.41 o 
   0   2  24     3273.96     3413.08     69.24 o 
   1   2  24     2108.80     2082.02     47.21 o 
   2   2  24      179.10      202.58      9.45 o 
   3   2  24      578.51      599.68     23.10 o 
   4   2  24      313.34      343.19     19.27 o 
   5   2  24       15.76       39.60     14.69 o 
   6   2  24      705.10      675.57     31.85 o 
   7   2  24      201.45      199.73     24.03 o 
   8   2  24      264.57      282.17     37.87 o 
   9   2  24       88.68      109.77     34.12 o 
  -8   3  24       11.92       18.54     38.78 o 
  -7   3  24       69.78       64.27     37.42 o 
  -6   3  24       32.88       55.09     31.87 o 
  -5   3  24      641.98      688.65     30.31 o 
  -4   3  24      149.24      182.12     14.77 o 
  -3   3  24      855.01      800.47     31.28 o 
  -2   3  24     5169.47     5046.89    109.87 o 
  -1   3  24      130.30      131.47      7.73 o 
   0   3  24    16048.49    15705.93    342.15 o 
   1   3  24      138.79      148.67      6.82 o 
   2   3  24     5181.46     4872.30    123.95 o 
   3   3  24     1014.40      933.66     27.53 o 
   4   3  24      184.37      193.96     14.07 o 
   5   3  24      691.98      703.19     37.06 o 
   6   3  24       45.24       61.31     16.29 o 
   7   3  24       78.57      100.88     22.73 o 
   8   3  24       20.61       47.63     26.70 o 
  -8   4  24        1.94      -15.50     39.48 o 
  -7   4  24      100.67       73.79     35.54 o 
  -6   4  24      173.08      166.37     24.43 o 
  -5   4  24      435.21      423.79     27.60 o 
  -4   4  24      587.69      622.53     28.34 o 
  -3   4  24      895.04      886.65     41.98 o 
  -2   4  24      643.50      625.04     18.47 o 
  -1   4  24      513.35      535.17     14.98 o 
   0   4  24      142.49      179.00      9.02 o 
   1   4  24      505.56      504.85     16.22 o 
   2   4  24      579.42      535.75     20.11 o 
   3   4  24     1121.09     1015.16     33.82 o 
   4   4  24      641.62      632.59     27.48 o 
   5   4  24      505.15      489.58     27.02 o 
   6   4  24      208.74      224.73     22.81 o 
   7   4  24      114.63       91.48     23.31 o 
   8   4  24       32.58       55.65     27.04 o 
  -8   5  24       32.69       47.96     51.25 o 
  -7   5  24      461.22      535.77     81.30 o 
  -6   5  24      378.56      383.07     29.23 o 
  -5   5  24     1120.97     1137.84     45.08 o 
  -4   5  24      766.90      692.53     40.31 o 
  -3   5  24     2667.23     2529.60     73.70 o 
  -2   5  24        9.52       12.57     11.23 o 
  -1   5  24     1220.94     1226.18     34.81 o 
   0   5  24       14.51       37.17      9.21 o 
   1   5  24     1342.29     1359.07     46.25 o 
   2   5  24        8.05       10.01     13.81 o 
   3   5  24     2319.38     2113.37     77.95 o 
   4   5  24      831.38      750.04     30.53 o 
   5   5  24      952.42      939.38     42.68 o 
   6   5  24      383.46      355.63     26.20 o 
   7   5  24      457.62      507.69     51.81 o 
   8   5  24       47.16       56.04     32.54 o 
  -7   6  24       27.13       45.60     36.69 o 
  -6   6  24      157.31      187.60     38.14 o 
  -5   6  24      637.72      649.55     34.23 o 
  -4   6  24      955.53      950.18     50.17 o 
  -3   6  24      554.26      592.99     25.23 o 
  -2   6  24     1643.05     1574.47     59.76 o 
  -1   6  24      308.36      331.94     16.83 o 
   0   6  24        1.18       10.68      9.73 o 
   1   6  24      322.01      321.23     20.53 o 
   2   6  24     1531.94     1395.78     51.87 o 
   3   6  24      529.81      521.52     27.01 o 
   4   6  24      829.60      768.11     36.91 o 
   5   6  24      597.79      573.35     36.81 o 
   6   6  24      120.93      141.14     25.74 o 
   7   6  24        4.60      -12.00     25.52 o 
   8   6  24       26.41       12.11     38.68 o 
  -6   7  24      541.18      508.43     79.93 o 
  -5   7  24       39.97       52.49     31.11 o 
  -4   7  24      984.35     1032.75     50.87 o 
  -3   7  24       96.94      109.13     17.58 o 
  -2   7  24     1758.98     1755.67     61.62 o 
  -1   7  24      429.31      445.71     23.33 o 
   0   7  24      255.46      247.11     17.58 o 
   1   7  24      453.40      455.88     22.32 o 
   2   7  24     1803.12     1654.11     53.50 o 
   3   7  24      130.55       93.55     18.64 o 
   4   7  24      988.98      930.22     41.81 o 
   5   7  24       41.28       74.86     23.01 o 
   6   7  24      578.19      628.35     43.71 o 
   7   7  24       15.99       20.05     27.39 o 
  -6   8  24      229.11      283.29     68.95 o 
  -5   8  24      193.16      262.79     59.61 o 
  -4   8  24      540.19      623.88     37.94 o 
  -3   8  24      230.14      272.52     21.99 o 
  -2   8  24     1061.98     1011.37     41.25 o 
  -1   8  24      156.72      140.08     16.75 o 
   0   8  24        3.24        5.41     19.01 o 
   1   8  24      151.40      147.92     25.06 o 
   2   8  24     1031.50      933.55     35.49 o 
   3   8  24      138.57      127.53     17.92 o 
   4   8  24      487.21      474.80     26.51 o 
   5   8  24      222.49      208.16     23.17 o 
   6   8  24      224.26      216.27     25.78 o 
   7   8  24       21.31       70.32     27.08 o 
  -5   9  24      277.38      225.94     67.12 o 
  -4   9  24      147.04      181.88     58.33 o 
  -3   9  24      359.73      426.46     30.21 o 
  -2   9  24        1.68       -1.99     17.87 o 
  -1   9  24      338.64      378.17     28.63 o 
   0   9  24        0.97        7.40     21.32 o 
   1   9  24      344.89      351.39     28.53 o 
   2   9  24        2.24       -7.95     22.39 o 
   3   9  24      369.90      401.14     26.51 o 
   4   9  24      141.47      133.22     21.68 o 
   5   9  24      318.92      268.12     26.38 o 
   6   9  24       28.83       32.67     22.77 o 
  -4  10  24       19.40       -3.90     54.00 o 
  -3  10  24      149.73      122.41     30.87 o 
  -2  10  24        6.49       15.66     27.88 o 
  -1  10  24       80.30       99.99     23.06 o 
   0  10  24       92.42       90.33     28.28 o 
   1  10  24       45.22       62.57     27.12 o 
   2  10  24        8.70       34.38     27.90 o 
   3  10  24      166.29      123.86     32.19 o 
   4  10  24       20.67       32.13     24.48 o 
   5  10  24       16.61       13.02     22.27 o 
  -3  11  24       11.35        4.71     30.09 o 
  -2  11  24      235.64      237.09     34.24 o 
  -1  11  24       37.84        4.02     32.06 o 
   0  11  24      141.04      155.76     31.67 o 
   1  11  24       26.95       17.89     28.95 o 
   2  11  24      188.00      190.87     32.30 o 
   3  11  24       10.82      -17.55     30.47 o 
   4  11  24      172.52      125.37     39.90 o 
  -2  12  24        0.11      -11.71     36.24 o 
  -1  12  24       50.44       34.71     30.05 o 
   0  12  24      106.46      128.56     32.41 o 
   1  12  24       48.58       21.04     30.73 o 
   2  12  24        2.75       31.10     31.14 o 
   1   0  25     5311.82     5070.34    135.12 o 
   2   0  25     3901.89     3752.69     88.31 o 
   3   0  25     2380.78     2284.12     55.67 o 
   4   0  25       18.21       26.58     10.38 o 
   5   0  25      190.88      229.02     15.59 o 
   6   0  25      188.91      219.59     17.97 o 
   7   0  25        1.34      -12.03     19.97 o 
   8   0  25      394.50      504.71     75.47 o 
  -8   1  25       50.45       49.83     37.93 o 
  -7   1  25      229.47      186.22     61.01 o 
  -6   1  25      528.98      561.58     26.22 o 
  -5   1  25      296.91      290.28     16.48 o 
  -4   1  25      350.97      384.50     15.21 o 
  -3   1  25       93.47       90.91      8.58 o 
  -2   1  25     5741.64     5523.46    128.56 o 
  -1   1  25     1890.51     1998.81     75.14 o 
   0   1  25    13797.91    14162.17    282.63 o 
   1   1  25     2092.25     2172.88     56.18 o 
   2   1  25     5551.22     5531.42    122.26 o 
   3   1  25      110.37      102.73     10.07 o 
   4   1  25      419.77      436.62     17.37 o 
   5   1  25      301.23      327.01     17.98 o 
   6   1  25      684.62      707.28     34.56 o 
   7   1  25      212.88      204.66     24.49 o 
   8   1  25       54.85       75.07     26.08 o 
  -8   2  25       40.74       48.42     40.70 o 
  -7   2  25      363.74      415.61     60.04 o 
  -6   2  25       79.19       66.60     22.00 o 
  -5   2  25       23.91       28.52     14.10 o 
  -4   2  25     1738.86     1679.31     45.88 o 
  -3   2  25     1168.03     1144.34     32.44 o 
  -2   2  25     4436.96     4243.55    103.59 o 
  -1   2  25      623.86      661.57     21.94 o 
   0   2  25     6011.30     5889.02    122.10 o 
   1   2  25      507.22      551.53     16.81 o 
   2   2  25     4709.77     4547.76    105.40 o 
   3   2  25     1278.40     1304.75     35.22 o 
   4   2  25     1719.91     1659.56     54.47 o 
   5   2  25       55.85       64.01     14.74 o 
   6   2  25      110.96      111.84     18.10 o 
   7   2  25      275.81      286.66     26.66 o 
   8   2  25       36.00       52.75     25.61 o 
  -8   3  25      221.93      214.02     45.40 o 
  -7   3  25      131.83       76.83     38.82 o 
  -6   3  25      774.03      810.40     43.14 o 
  -5   3  25       84.76       94.84     17.60 o 
  -4   3  25     2298.81     2211.26     61.64 o 
  -3   3  25     1184.05     1119.82     31.43 o 
  -2   3  25      348.58      372.35     12.95 o 
  -1   3  25     8990.12     8963.19    190.02 o 
   0   3  25      109.00      107.04      7.63 o 
   1   3  25     8822.57     8628.60    192.74 o 
   2   3  25      415.40      421.92     15.95 o 
   3   3  25     1066.32     1022.22     31.55 o 
   4   3  25     2114.04     2034.05     67.09 o 
   5   3  25       89.07      120.12     20.23 o 
   6   3  25      911.09      905.09     36.60 o 
   7   3  25      126.62      106.29     23.92 o 
   8   3  25      217.60      206.49     31.08 o 
  -8   4  25       34.31       33.57     39.82 o 
  -7   4  25      235.90      249.23     43.71 o 
  -6   4  25      152.36      144.77     23.30 o 
  -5   4  25      160.38      180.99     21.83 o 
  -4   4  25     2234.38     2146.19     67.60 o 
  -3   4  25     1123.08     1054.33     38.47 o 
  -2   4  25     2715.59     2651.75     70.78 o 
  -1   4  25     2310.29     2336.76     53.00 o 
   0   4  25      223.46      234.23     11.10 o 
   1   4  25     2447.06     2351.56     62.42 o 
   2   4  25     2782.17     2647.32     71.88 o 
   3   4  25     1118.46     1011.23     33.02 o 
   4   4  25     2203.82     2082.84     65.67 o 
   5   4  25      241.17      261.77     21.59 o 
   6   4  25      124.53      132.99     21.86 o 
   7   4  25      311.96      320.65     27.42 o 
   8   4  25       38.90       33.95     27.12 o 
  -8   5  25       25.29       33.01     48.69 o 
  -7   5  25      179.32      208.34     55.83 o 
  -6   5  25      100.91      147.81     29.43 o 
  -5   5  25      656.68      692.64     35.13 o 
  -4   5  25      580.88      613.11     30.65 o 
  -3   5  25      205.88      200.96     16.78 o 
  -2   5  25     2454.70     2417.59     71.65 o 
  -1   5  25      940.22      906.97     27.77 o 
   0   5  25      533.34      560.06     21.86 o 
   1   5  25      867.18      848.58     39.32 o 
   2   5  25     2592.48     2373.55     74.48 o 
   3   5  25      161.98      175.20     17.20 o 
   4   5  25      611.63      604.86     27.30 o 
   5   5  25      718.36      664.44     33.47 o 
   6   5  25       57.73       61.26     24.61 o 
   7   5  25      158.58      199.72     25.04 o 
   8   5  25       34.32      -19.27     31.60 o 
  -7   6  25       21.26       58.93     38.93 o 
  -6   6  25      165.44      211.14     62.54 o 
  -5   6  25      161.68      160.53     22.49 o 
  -4   6  25      303.13      318.09     23.45 o 
  -3   6  25      929.20      895.89     37.45 o 
  -2   6  25      148.20      183.91     15.19 o 
  -1   6  25     1930.54     1869.84     64.22 o 
   0   6  25      703.64      706.31     26.86 o 
   1   6  25     1735.94     1654.89     58.48 o 
   2   6  25      209.35      228.89     17.44 o 
   3   6  25      778.07      757.49     34.75 o 
   4   6  25      258.41      256.87     21.80 o 
   5   6  25      178.97      161.35     25.16 o 
   6   6  25      123.10      119.42     27.57 o 
   7   6  25       10.75       16.99     25.81 o 
  -6   7  25       87.56       97.62     59.31 o 
  -5   7  25     1374.15     1435.24     89.57 o 
  -4   7  25       73.89       84.94     23.25 o 
  -3   7  25      348.18      347.18     22.48 o 
  -2   7  25      316.68      335.89     21.25 o 
  -1   7  25       32.53       24.20     12.73 o 
   0   7  25      159.39      132.47     21.47 o 
   1   7  25       16.54       33.77     13.45 o 
   2   7  25      357.96      363.86     22.09 o 
   3   7  25      247.78      264.41     22.81 o 
   4   7  25      100.38      123.32     20.87 o 
   5   7  25     1389.27     1335.39     62.73 o 
   6   7  25       81.91      106.94     26.13 o 
   7   7  25      338.82      354.74     34.45 o 
  -6   8  25       18.72       75.17     59.67 o 
  -5   8  25      134.22      189.33     61.69 o 
  -4   8  25      175.74      210.40     79.32 o 
  -3   8  25      580.04      599.55     31.00 o 
  -2   8  25      163.64      177.85     19.49 o 
  -1   8  25      278.42      292.95     18.82 o 
   0   8  25      295.99      282.57     25.12 o 
   1   8  25      310.54      308.46     25.98 o 
   2   8  25      183.25      220.70     18.61 o 
   3   8  25      575.71      514.13     25.73 o 
   4   8  25      192.84      193.36     20.29 o 
   5   8  25      132.47      109.33     22.46 o 
   6   8  25       32.72       54.43     23.24 o 
  -5   9  25      151.68      247.84     66.69 o 
  -4   9  25      254.74      272.61     62.97 o 
  -3   9  25      395.58      380.11     28.61 o 
  -2   9  25      284.68      289.85     23.03 o 
  -1   9  25        5.67       33.20     18.52 o 
   0   9  25       36.41       26.74     20.99 o 
   1   9  25        3.69       29.97     21.23 o 
   2   9  25      329.82      320.75     29.53 o 
   3   9  25      421.22      398.23     42.75 o 
   4   9  25      257.40      276.79     26.11 o 
   5   9  25      198.63      168.26     32.28 o 
   6   9  25      157.25      167.89     35.55 o 
  -4  10  25      342.07      428.99     72.06 o 
  -3  10  25       88.33      136.48     29.74 o 
  -2  10  25      335.85      361.55     36.64 o 
  -1  10  25      358.13      326.54     28.07 o 
   0  10  25       19.09       40.84     27.03 o 
   1  10  25      354.93      303.29     34.61 o 
   2  10  25      346.60      314.35     38.16 o 
   3  10  25       93.30       65.68     31.17 o 
   4  10  25      320.49      256.50     28.87 o 
   5  10  25      143.79      135.13     24.63 o 
  -3  11  25      103.13       68.25     31.19 o 
  -2  11  25       59.43       93.90     29.69 o 
  -1  11  25      218.44      238.77     28.15 o 
   0  11  25        1.22       22.19     28.53 o 
   1  11  25      183.88      204.04     47.32 o 
   2  11  25       55.71       28.69     78.77 o 
   3  11  25       63.53       43.78     29.77 o 
   4  11  25       81.84       65.52     31.87 o 
  -2  12  25       41.24       57.84     38.50 o 
  -1  12  25        8.73        2.16     43.29 o 
   0  12  25       72.45       62.77     31.15 o 
   1  12  25       14.55      -28.65     29.45 o 
   2  12  25       71.98       34.50     32.00 o 
   0   0  26    10305.28    10790.90    353.52 o 
   1   0  26     1579.62     1495.39     60.29 o 
   2   0  26     6687.31     6531.64    151.38 o 
   3   0  26     2862.70     2821.40     67.93 o 
   4   0  26     1314.38     1259.49     34.08 o 
   5   0  26      619.01      616.55     23.62 o 
   6   0  26      112.30      124.35     16.85 o 
   7   0  26       77.31       93.22     22.37 o 
   8   0  26      102.08       62.77     39.85 o 
  -8   1  26      413.60      445.72     51.73 o 
  -7   1  26      393.54      385.54     44.87 o 
  -6   1  26      364.11      399.68     21.17 o 
  -5   1  26     1232.43     1211.86     37.00 o 
  -4   1  26      231.55      244.46     12.89 o 
  -3   1  26      493.65      521.52     18.64 o 
  -2   1  26      148.12      167.47     10.80 o 
  -1   1  26     2933.63     2836.42     90.13 o 
   0   1  26      190.22      421.46     57.10 o 
   1   1  26     2947.56     2879.01     61.59 o 
   2   1  26      168.42      181.36     11.45 o 
   3   1  26      614.17      659.40     20.62 o 
   4   1  26      321.13      314.07     12.89 o 
   5   1  26     1268.56     1242.24     39.18 o 
   6   1  26      250.20      270.46     20.01 o 
   7   1  26      372.98      402.25     39.89 o 
   8   1  26      370.87      413.42     34.64 o 
  -8   2  26        3.03      -39.66     38.90 o 
  -7   2  26       91.77      127.99     39.70 o 
  -6   2  26       38.73       35.99     21.70 o 
  -5   2  26      265.05      319.34     18.67 o 
  -4   2  26      222.72      220.26     13.89 o 
  -3   2  26     6417.98     6088.83    140.90 o 
  -2   2  26     3511.32     3496.58     81.26 o 
  -1   2  26    10088.89    10231.92    222.81 o 
   0   2  26     3644.74     3586.51     75.40 o 
   1   2  26    10505.63    10330.58    242.04 o 
   2   2  26     3273.69     3289.17     93.97 o 
   3   2  26     6133.79     5966.48    151.48 o 
   4   2  26       81.59       99.56     12.67 o 
   5   2  26      275.67      308.58     19.74 o 
   6   2  26       35.14       23.90     17.31 o 
   7   2  26      132.94      145.40     24.07 o 
   8   2  26        7.23       11.05     26.94 o 
  -8   3  26        6.87        9.59     37.69 o 
  -7   3  26      323.19      311.54     51.13 o 
  -6   3  26      435.85      464.24     31.50 o 
  -5   3  26     1268.97     1290.30     44.97 o 
  -4   3  26      753.88      724.52     29.01 o 
  -3   3  26      310.17      318.31     17.18 o 
  -2   3  26      947.61      920.81     22.80 o 
  -1   3  26     1432.36     1460.62     38.06 o 
   0   3  26      112.68      126.10      7.26 o 
   1   3  26     1402.30     1425.45     34.76 o 
   2   3  26      795.85      756.87     25.54 o 
   3   3  26      283.38      283.08     14.45 o 
   4   3  26      968.27      936.71     32.94 o 
   5   3  26     1216.66     1172.44     49.31 o 
   6   3  26      552.32      573.14     27.30 o 
   7   3  26      390.54      432.14     37.62 o 
   8   3  26        4.68       19.75     27.36 o 
  -8   4  26       11.63        3.75     38.64 o 
  -7   4  26      171.61      138.61     39.45 o 
  -6   4  26      422.88      451.11     35.80 o 
  -5   4  26      222.88      265.19     24.10 o 
  -4   4  26     2236.75     2225.09     89.31 o 
  -3   4  26       39.38       43.90     13.53 o 
  -2   4  26     2983.43     2998.29     87.13 o 
  -1   4  26     2630.37     2596.00     58.40 o 
   0   4  26     3263.56     3303.91     81.99 o 
   1   4  26     2243.05     2120.63     64.39 o 
   2   4  26     2662.80     2631.93     74.84 o 
   3   4  26       30.11       36.62     10.88 o 
   4   4  26     2097.99     1903.92     71.94 o 
   5   4  26      211.71      210.88     21.01 o 
   6   4  26      327.23      354.44     26.75 o 
   7   4  26      224.77      269.24     27.76 o 
   8   4  26       25.61       11.15     27.25 o 
  -8   5  26      146.46      237.71     57.66 o 
  -7   5  26       29.25        8.12     37.73 o 
  -6   5  26      493.38      507.43     53.62 o 
  -5   5  26      155.22      189.15     22.88 o 
  -4   5  26     1103.78     1047.37     43.87 o 
  -3   5  26      454.68      477.88     23.65 o 
  -2   5  26      335.14      372.61     18.31 o 
  -1   5  26      394.88      387.31     14.50 o 
   0   5  26     3402.51     3304.44     96.13 o 
   1   5  26      486.56      477.64     22.86 o 
   2   5  26      377.60      409.02     21.49 o 
   3   5  26      558.42      561.50     27.54 o 
   4   5  26     1146.83     1096.41     39.52 o 
   5   5  26      159.41      158.31     23.76 o 
   6   5  26      695.34      657.73     33.48 o 
   7   5  26       36.05       64.30     22.93 o 
   8   5  26      144.21      168.79     65.25 o 
  -7   6  26       51.38       40.27     36.80 o 
  -6   6  26      118.07      144.87     38.35 o 
  -5   6  26      406.42      444.90     30.15 o 
  -4   6  26      597.81      620.05     32.49 o 
  -3   6  26      433.22      464.25     29.00 o 
  -2   6  26     1494.10     1496.44     50.29 o 
  -1   6  26      968.78      949.21     58.98 o 
   0   6  26      108.45      119.54     13.45 o 
   1   6  26      891.09      855.46     35.40 o 
   2   6  26     1444.58     1376.69     51.49 o 
   3   6  26      549.02      564.53     27.47 o 
   4   6  26      562.88      585.03     30.31 o 
   5   6  26      469.86      459.07     31.64 o 
   6   6  26       88.33      104.47     30.11 o 
   7   6  26       88.03      123.76     28.50 o 
  -6   7  26       23.23       37.34     50.82 o 
  -5   7  26      211.20      279.88     36.62 o 
  -4   7  26      192.89      217.86     26.80 o 
  -3   7  26      622.96      621.53     36.63 o 
  -2   7  26      113.80      126.07     17.29 o 
  -1   7  26      274.17      282.82     17.41 o 
   0   7  26      191.08      194.30     20.94 o 
   1   7  26      209.91      253.02     20.45 o 
   2   7  26       77.74       84.77     16.30 o 
   3   7  26      514.95      527.18     28.46 o 
   4   7  26      166.55      159.95     20.80 o 
   5   7  26      174.52      233.64     28.10 o 
   6   7  26       26.10       35.88     25.37 o 
   7   7  26      110.97      165.32     29.98 o 
  -6   8  26      304.49      315.81     70.96 o 
  -5   8  26      310.30      496.05     73.58 o 
  -4   8  26      474.29      470.27     41.84 o 
  -3   8  26      286.96      318.95     24.91 o 
  -2   8  26      417.30      463.14     26.56 o 
  -1   8  26      712.05      710.97     32.88 o 
   0   8  26      280.79      277.93     24.55 o 
   1   8  26      740.15      680.48     38.12 o 
   2   8  26      483.40      514.37     31.30 o 
   3   8  26      218.03      198.88     19.15 o 
   4   8  26      464.02      490.91     26.65 o 
   5   8  26      351.53      347.69     27.57 o 
   6   8  26      287.97      310.47     28.20 o 
  -5   9  26       48.69       17.02     57.48 o 
  -4   9  26       51.47      108.42     56.93 o 
  -3   9  26      251.01      215.69     34.95 o 
  -2   9  26      320.74      337.41     42.15 o 
  -1   9  26      345.76      319.09     24.27 o 
   0   9  26      176.80      170.53     24.54 o 
   1   9  26      426.70      431.30     31.10 o 
   2   9  26      326.09      271.98     28.35 o 
   3   9  26      239.46      239.65     24.22 o 
   4   9  26      116.80      114.41     22.21 o 
   5   9  26       60.07       39.71     22.53 o 
   6   9  26      107.21      133.83     29.06 o 
  -4  10  26      171.10      195.55     61.26 o 
  -3  10  26      133.74      132.14     31.63 o 
  -2  10  26      313.51      273.96     32.24 o 
  -1  10  26       94.56       61.38     23.49 o 
   0  10  26      205.57      228.76     32.58 o 
   1  10  26       97.06      116.12     29.86 o 
   2  10  26      399.96      401.50     48.63 o 
   3  10  26       90.87      108.15     32.15 o 
   4  10  26      182.72      204.27     49.94 o 
   5  10  26        3.18        1.24     22.67 o 
  -3  11  26       84.79      100.11     30.89 o 
  -2  11  26       22.87       10.68     27.53 o 
  -1  11  26       48.50       68.17     30.73 o 
   0  11  26       49.23       54.82     37.86 o 
   1  11  26       68.03       59.95     30.32 o 
   2  11  26        8.55       11.02     30.38 o 
   3  11  26       69.11       27.65     31.98 o 
   4  11  26       55.15       38.07     33.69 o 
  -2  12  26       18.55       21.17     36.55 o 
  -1  12  26      343.71      318.06     49.12 o 
   0  12  26        3.08      -18.25     30.35 o 
   1  12  26      340.59      294.98     39.04 o 
   2  12  26       30.04        7.32     31.59 o 
   1   0  27    10628.18    10008.36    319.87 o 
   2   0  27     1523.56     1493.74     37.80 o 
   3   0  27      425.64      459.28     16.44 o 
   4   0  27      674.01      666.11     21.81 o 
   5   0  27      980.55      960.32     33.94 o 
   6   0  27       89.43      100.65     19.00 o 
   7   0  27      163.04      158.69     23.63 o 
   8   0  27       51.98       30.40     39.65 o 
  -8   1  27       75.70       18.43     39.76 o 
  -7   1  27      216.68      198.35     41.12 o 
  -6   1  27      941.12      994.31     36.07 o 
  -5   1  27      521.74      506.94     21.68 o 
  -4   1  27     2449.17     2453.62     60.68 o 
  -3   1  27     1929.77     1904.89     46.24 o 
  -2   1  27     2175.30     2137.15     54.46 o 
  -1   1  27     1091.59     1143.56     37.09 o 
   0   1  27      676.45      720.96     18.01 o 
   1   1  27     1093.13     1098.12     26.32 o 
   2   1  27     2044.89     2081.66     50.99 o 
   3   1  27     1783.93     1757.75     48.48 o 
   4   1  27     2111.30     2148.94     60.11 o 
   5   1  27      586.41      579.32     23.96 o 
   6   1  27      951.88     1013.40     36.48 o 
   7   1  27      210.76      207.31     25.15 o 
   8   1  27       63.64       21.45     32.28 o 
  -8   2  27        9.77      -22.90     37.33 o 
  -7   2  27      346.60      355.41     45.35 o 
  -6   2  27      107.47      104.37     23.34 o 
  -5   2  27      987.48      981.88     34.06 o 
  -4   2  27      794.07      766.11     26.93 o 
  -3   2  27      671.70      672.29     23.74 o 
  -2   2  27     4017.80     3835.36     89.85 o 
  -1   2  27     2800.14     2904.96     66.25 o 
   0   2  27     2351.28     2328.95     47.20 o 
   1   2  27     2970.48     3091.24     74.36 o 
   2   2  27     3800.70     3711.99     95.95 o 
   3   2  27      749.93      765.93     26.36 o 
   4   2  27      934.92      892.04     29.17 o 
   5   2  27      896.86      881.06     36.16 o 
   6   2  27      106.62       98.01     20.25 o 
   7   2  27      313.94      304.18     27.11 o 
   8   2  27        5.92        6.24     26.61 o 
  -8   3  27      132.89       83.24     43.85 o 
  -7   3  27      187.63      218.79     51.71 o 
  -6   3  27       43.41       36.60     21.63 o 
  -5   3  27     1065.21     1072.86     41.57 o 
  -4   3  27      209.49      241.58     16.08 o 
  -3   3  27     3862.25     3749.02    115.10 o 
  -2   3  27     2926.24     2880.40     70.77 o 
  -1   3  27     2843.17     2878.79     66.31 o 
   0   3  27     3432.37     3145.88     66.73 o 
   1   3  27     2799.93     2782.20     64.23 o 
   2   3  27     2931.48     2841.19     73.02 o 
   3   3  27     3995.60     3813.36    118.82 o 
   4   3  27      187.79      195.98     16.55 o 
   5   3  27     1094.31     1064.31     44.19 o 
   6   3  27       79.02      127.20     19.06 o 
   7   3  27      163.11      149.76     23.60 o 
   8   3  27      123.44      156.02     29.32 o 
  -8   4  27      113.21      150.89     58.09 o 
  -7   4  27      177.78      189.85     43.32 o 
  -6   4  27      518.67      543.27     33.78 o 
  -5   4  27      192.25      209.58     23.41 o 
  -4   4  27      158.80      187.83     18.23 o 
  -3   4  27      486.01      502.84     24.04 o 
  -2   4  27     1407.34     1392.34     38.33 o 
  -1   4  27      467.17      476.49     16.15 o 
   0   4  27     2287.63     2360.32     59.80 o 
   1   4  27      511.74      514.99     26.86 o 
   2   4  27     1367.70     1391.46     40.86 o 
   3   4  27      490.81      513.34     21.12 o 
   4   4  27      171.97      163.47     18.45 o 
   5   4  27      239.07      250.79     22.15 o 
   6   4  27      561.19      586.12     37.64 o 
   7   4  27      175.96      210.48     25.63 o 
   8   4  27       74.42       91.48     44.78 o 
  -8   5  27      128.64      115.50     57.66 o 
  -7   5  27       51.64       67.74     37.66 o 
  -6   5  27       80.97       97.41     37.86 o 
  -5   5  27      156.86      194.76     22.39 o 
  -4   5  27      249.48      290.29     23.05 o 
  -3   5  27      293.99      331.14     20.48 o 
  -2   5  27     2418.70     2374.61     70.81 o 
  -1   5  27     1608.54     1605.09     41.74 o 
   0   5  27     1157.15     1211.81     40.09 o 
   1   5  27     1592.70     1548.74     50.00 o 
   2   5  27     2429.99     2307.09     78.31 o 
   3   5  27      278.16      306.20     21.11 o 
   4   5  27      276.12      293.68     21.97 o 
   5   5  27      141.73      119.68     20.51 o 
   6   5  27       99.20      105.41     21.05 o 
   7   5  27       63.54      105.24     24.24 o 
   8   5  27      132.55      125.20     35.31 o 
  -7   6  27      216.91      231.12     45.34 o 
  -6   6  27      537.11      527.10     48.93 o 
  -5   6  27      187.84      200.19     24.04 o 
  -4   6  27      487.05      506.03     28.94 o 
  -3   6  27      128.65      145.12     18.58 o 
  -2   6  27      216.94      224.78     15.91 o 
  -1   6  27      481.51      519.06     25.59 o 
   0   6  27      613.24      610.02     25.61 o 
   1   6  27      589.09      602.35     27.68 o 
   2   6  27      178.76      168.93     20.17 o 
   3   6  27       79.11      105.21     17.83 o 
   4   6  27      485.02      495.09     28.24 o 
   5   6  27      188.58      192.86     26.21 o 
   6   6  27      521.03      542.99     37.41 o 
   7   6  27      342.66      387.81     34.70 o 
  -6   7  27       23.60       44.54     55.65 o 
  -5   7  27      174.10      128.43     55.46 o 
  -4   7  27      120.13      142.77     25.11 o 
  -3   7  27      873.82      909.91     54.51 o 
  -2   7  27      535.70      600.74     28.90 o 
  -1   7  27     2183.02     2120.60     73.30 o 
   0   7  27      103.31       99.67     18.43 o 
   1   7  27     2332.41     2175.02     66.39 o 
   2   7  27      566.55      570.92     29.20 o 
   3   7  27      869.34      819.74     37.48 o 
   4   7  27      174.88      189.42     22.28 o 
   5   7  27      175.77      170.56     26.23 o 
   6   7  27       30.53       12.01     25.74 o 
   7   7  27       35.12       81.92     28.86 o 
  -6   8  27       78.18      189.33     63.76 o 
  -5   8  27      227.74      262.85     63.39 o 
  -4   8  27      127.34      130.88     35.17 o 
  -3   8  27       95.63      106.47     19.17 o 
  -2   8  27       26.31       44.62     17.06 o 
  -1   8  27      228.01      235.29     20.88 o 
   0   8  27       94.64      127.34     21.27 o 
   1   8  27      198.80      217.55     24.37 o 
   2   8  27       23.01       24.42     15.62 o 
   3   8  27       90.64       78.69     17.61 o 
   4   8  27      205.25      217.91     20.89 o 
   5   8  27      217.37      204.86     24.57 o 
   6   8  27       71.84       95.97     24.31 o 
  -5   9  27      104.26      108.91     59.43 o 
  -4   9  27      167.53      170.90     58.88 o 
  -3   9  27      125.73      182.43     23.89 o 
  -2   9  27      824.30      870.03     81.78 o 
  -1   9  27       36.08       53.13     17.96 o 
   0   9  27      539.88      529.35     40.48 o 
   1   9  27       15.47       17.29     21.42 o 
   2   9  27      776.11      742.57     41.50 o 
   3   9  27      103.98      105.53     20.98 o 
   4   9  27      135.33      101.36     22.45 o 
   5   9  27       92.18      120.01     23.92 o 
   6   9  27       48.93       60.78     23.98 o 
  -4  10  27      130.40      165.71     61.81 o 
  -3  10  27      160.13      165.06     30.51 o 
  -2  10  27       66.83       31.59     27.72 o 
  -1  10  27      115.35      126.76     26.86 o 
   0  10  27       26.83       27.88     27.24 o 
   1  10  27      115.52       98.84     40.21 o 
   2  10  27       60.91       64.84     40.60 o 
   3  10  27      185.69      190.60     35.11 o 
   4  10  27      145.51      156.44     28.63 o 
   5  10  27      129.35      114.81     24.48 o 
  -2  11  27      190.83      145.09     32.28 o 
  -1  11  27      164.94      146.38     25.46 o 
   0  11  27       77.68       39.44     29.64 o 
   1  11  27      227.60      162.16     32.29 o 
   2  11  27      182.14      193.94     57.23 o 
   3  11  27      155.08      119.99     46.37 o 
   4  11  27       41.43       31.33     32.96 o 
  -2  12  27       49.39       -1.40     36.67 o 
  -1  12  27       62.73       -7.50     37.52 o 
   0  12  27       34.86        2.33     29.97 o 
   1  12  27       36.15       16.93     31.29 o 
   2  12  27       48.81       48.26     32.80 o 
   0   0  28     2034.06     2241.73     67.56 o 
   1   0  28     1138.98     1194.39     60.08 o 
   2   0  28       62.74       70.85      9.32 o 
   3   0  28     2538.19     2428.02     62.61 o 
   4   0  28     1246.61     1206.32     35.52 o 
   5   0  28      387.32      421.84     20.37 o 
   6   0  28      708.29      717.09     29.92 o 
   7   0  28      275.20      302.09     26.83 o 
   8   0  28       33.56       17.94     37.38 o 
  -8   1  28       28.63       30.85     38.19 o 
  -7   1  28      370.52      361.70    103.24 o 
  -6   1  28       24.54        7.31     16.14 o 
  -5   1  28     1812.56     1672.07     49.46 o 
  -4   1  28     2322.11     2386.17     64.49 o 
  -3   1  28     1828.95     1835.75     46.01 o 
  -2   1  28     5099.09     4870.88    122.98 o 
  -1   1  28     1451.76     1429.01     33.89 o 
   0   1  28     1947.06     1912.76     41.84 o 
   1   1  28     1273.33     1269.35     31.71 o 
   2   1  28     5173.62     5125.00    126.26 o 
   3   1  28     1751.72     1804.73     48.46 o 
   4   1  28     2491.99     2560.09     64.52 o 
   5   1  28     1646.68     1577.22     48.86 o 
   6   1  28       25.58       23.98     16.24 o 
   7   1  28      355.65      405.15     29.00 o 
   8   1  28       54.14       27.25     24.69 o 
  -8   2  28       16.66      -56.93     83.93 o 
  -7   2  28       83.30       85.24     70.29 o 
  -6   2  28      849.71      770.04     39.96 o 
  -5   2  28     1944.77     1964.15     57.34 o 
  -4   2  28     1325.60     1253.85     37.27 o 
  -3   2  28     1049.45      987.05     28.03 o 
  -2   2  28     1089.50     1104.12     31.88 o 
  -1   2  28      407.49      438.45     15.03 o 
   0   2  28     3320.75     3200.84     66.39 o 
   1   2  28      441.60      453.95     15.43 o 
   2   2  28      861.85      904.91     30.38 o 
   3   2  28      809.02      806.63     27.62 o 
   4   2  28     1282.40     1290.14     39.76 o 
   5   2  28     1842.63     1867.15     61.65 o 
   6   2  28      903.69      933.88     36.33 o 
   7   2  28       74.44       75.40     22.68 o 
   8   2  28        9.08      -15.73     24.27 o 
  -8   3  28      301.90      356.10     49.16 o 
  -7   3  28       26.56       44.41     38.63 o 
  -6   3  28      790.89      800.86     40.75 o 
  -5   3  28      353.63      342.18     23.52 o 
  -4   3  28     1042.22     1021.51     34.02 o 
  -3   3  28     2488.43     2372.16     72.00 o 
  -2   3  28     3438.52     3381.48     85.99 o 
  -1   3  28     1878.56     1878.82     45.74 o 
   0   3  28      327.70      339.19     11.84 o 
   1   3  28     1963.70     1921.24     44.79 o 
   2   3  28     3521.62     3443.41     91.00 o 
   3   3  28     2252.08     2185.60     70.91 o 
   4   3  28      952.89      970.58     40.18 o 
   5   3  28      405.94      378.12     22.12 o 
   6   3  28      846.80      866.34     36.18 o 
   7   3  28       19.89       18.94     22.08 o 
   8   3  28      297.77      336.87     33.74 o 
  -8   4  28       10.26      -24.41     57.90 o 
  -7   4  28      349.89      345.54     45.92 o 
  -6   4  28      183.05      197.01     25.09 o 
  -5   4  28     1227.82     1217.40     50.56 o 
  -4   4  28      103.52       79.97     16.60 o 
  -3   4  28      147.44      152.06     16.12 o 
  -2   4  28     2967.46     2927.24    118.81 o 
  -1   4  28     1696.63     1714.60     43.06 o 
   0   4  28     6269.05     6026.79    160.12 o 
   1   4  28     1962.23     1971.33     58.46 o 
   2   4  28     3219.85     3071.31     77.40 o 
   3   4  28      250.85      274.07     15.36 o 
   4   4  28       92.76       99.38     17.54 o 
   5   4  28     1352.72     1312.82     55.15 o 
   6   4  28      170.37      178.01     28.97 o 
   7   4  28      389.64      424.27     30.45 o 
   8   4  28        9.33       17.21     32.98 o 
  -8   5  28      158.98      197.44     58.94 o 
  -7   5  28      133.94      112.87     40.99 o 
  -6   5  28      193.54      233.73     55.58 o 
  -5   5  28      257.40      307.06     32.06 o 
  -4   5  28      259.83      255.65     29.53 o 
  -3   5  28     2070.85     2036.47     73.25 o 
  -2   5  28      514.92      518.92     22.92 o 
  -1   5  28     2827.61     2865.95     64.71 o 
   0   5  28       94.80      133.28     15.85 o 
   1   5  28     2524.84     2488.08     79.93 o 
   2   5  28      545.76      547.87     26.52 o 
   3   5  28     2057.23     1949.35     69.36 o 
   4   5  28      238.02      241.45     21.17 o 
   5   5  28      242.87      225.07     23.13 o 
   6   5  28      152.49      146.53     22.77 o 
   7   5  28       92.89      103.45     24.74 o 
   8   5  28      177.78      233.69     38.45 o 
  -7   6  28       81.59      129.41     41.69 o 
  -6   6  28      246.75      259.31     41.20 o 
  -5   6  28      111.99      120.84     22.53 o 
  -4   6  28      415.67      451.28     27.95 o 
  -3   6  28       40.29       52.90     17.84 o 
  -2   6  28      179.47      212.62     16.39 o 
  -1   6  28     1460.34     1463.38     50.39 o 
   0   6  28      168.32      235.93     19.71 o 
   1   6  28     1170.03     1167.78     45.23 o 
   2   6  28      266.27      269.99     19.66 o 
   3   6  28       33.78       41.92     16.29 o 
   4   6  28      425.32      433.62     29.87 o 
   5   6  28      129.95       98.80     23.92 o 
   6   6  28      288.57      322.56     30.24 o 
   7   6  28      112.40      151.58     29.34 o 
  -6   7  28        8.96       34.72     55.65 o 
  -5   7  28        3.78       -5.28     33.52 o 
  -4   7  28      323.94      355.63     26.26 o 
  -3   7  28      202.82      216.04     23.93 o 
  -2   7  28     1605.37     1639.33     57.55 o 
  -1   7  28      254.71      275.68     19.68 o 
   0   7  28     1740.66     1643.92     67.27 o 
   1   7  28      187.30      236.72     17.42 o 
   2   7  28     1560.69     1506.74     56.47 o 
   3   7  28      207.14      215.98     20.94 o 
   4   7  28      269.98      236.84     27.40 o 
   5   7  28        0.14       -3.38     22.86 o 
   6   7  28        3.22       14.86     26.00 o 
   7   7  28      116.88      124.42     30.13 o 
  -6   8  28       45.79       43.38     51.31 o 
  -5   8  28       11.82       24.83     53.88 o 
  -4   8  28      105.76      100.51     29.85 o 
  -3   8  28      208.89      207.37     26.12 o 
  -2   8  28      284.13      303.61     38.40 o 
  -1   8  28      879.66      826.06     36.31 o 
   0   8  28     1072.75     1004.56     65.54 o 
   1   8  28      766.94      739.32     46.55 o 
   2   8  28      289.47      267.34     19.46 o 
   3   8  28      225.47      192.97     19.86 o 
   4   8  28      119.30      117.46     22.08 o 
   5   8  28        8.08       -0.88     21.75 o 
   6   8  28       45.55       41.56     23.71 o 
  -5   9  28      232.60      352.66     63.94 o 
  -4   9  28       83.61       92.25     55.22 o 
  -3   9  28      258.74      243.63     50.64 o 
  -2   9  28       68.62       95.01     23.20 o 
  -1   9  28      676.77      620.20     31.49 o 
   0   9  28       79.35       89.77     29.63 o 
   1   9  28      715.03      654.30     38.25 o 
   2   9  28       77.77       78.09     24.32 o 
   3   9  28      291.00      266.01     30.52 o 
   4   9  28       88.45       75.82     21.59 o 
   5   9  28      214.57      237.75     25.97 o 
   6   9  28       63.86       65.08     24.34 o 
  -4  10  28       96.71      188.72     61.38 o 
  -3  10  28       83.96       17.69     44.85 o 
  -2  10  28      111.20       98.42     29.26 o 
  -1  10  28        3.75        0.93     21.78 o 
   0  10  28      325.00      257.38     33.57 o 
   1  10  28        5.83       -2.12     27.87 o 
   2  10  28      152.41      115.83     31.71 o 
   3  10  28       46.51       47.28     30.83 o 
   4  10  28       88.63       65.48     25.81 o 
   5  10  28      106.30       84.71     24.29 o 
  -2  11  28      436.78      392.70     38.45 o 
  -1  11  28       28.33       63.37     28.77 o 
   0  11  28      133.40      108.18     31.74 o 
   1  11  28       63.94       92.48     31.84 o 
   2  11  28      459.82      392.58     73.98 o 
   3  11  28      115.82       99.59     34.19 o 
  -1  12  28      111.87       79.07     39.84 o 
   0  12  28        4.67       -7.44     30.66 o 
   1  12  28       78.10       33.79     30.86 o 
   1   0  29      149.87      202.11      8.95 o 
   2   0  29      124.46      147.15     10.60 o 
   3   0  29     2577.45     2645.97     67.77 o 
   4   0  29      338.94      329.57     16.40 o 
   5   0  29     4568.75     4508.56    120.96 o 
   6   0  29       14.49       64.45     16.87 o 
   7   0  29      237.90      225.73     30.71 o 
   8   0  29       12.29      -19.71     39.08 o 
  -8   1  29      137.21       71.88     90.55 o 
  -7   1  29       81.47       21.88     41.22 o 
  -6   1  29      304.18      289.79     20.27 o 
  -5   1  29      371.57      376.50     21.29 o 
  -4   1  29      365.63      407.18     18.30 o 
  -3   1  29     4228.18     4036.41    102.97 o 
  -2   1  29      341.65      417.37     27.26 o 
  -1   1  29     1860.52     1916.47     44.88 o 
   0   1  29      707.75      805.35     19.93 o 
   1   1  29     1755.89     1772.68     40.98 o 
   2   1  29      450.92      518.49     18.89 o 
   3   1  29     4397.16     4234.23    111.89 o 
   4   1  29      387.72      438.74     18.23 o 
   5   1  29      491.27      516.39     22.38 o 
   6   1  29      274.93      264.15     20.05 o 
   7   1  29       72.33       99.01     27.57 o 
   8   1  29      143.22      130.74     42.33 o 
  -8   2  29       79.46      100.30     41.42 o 
  -7   2  29      149.74       99.75     39.88 o 
  -6   2  29      665.48      696.29     38.78 o 
  -5   2  29     1546.00     1514.46     51.99 o 
  -4   2  29     2948.13     2817.25     72.80 o 
  -3   2  29      294.75      306.90     14.52 o 
  -2   2  29     2441.84     2406.44     79.60 o 
  -1   2  29      679.32      631.42     19.49 o 
   0   2  29     1408.41     1354.57     34.48 o 
   1   2  29      778.18      710.45     17.91 o 
   2   2  29     2597.06     2481.36     63.58 o 
   3   2  29      210.94      229.68     13.62 o 
   4   2  29     2904.70     2801.93     78.78 o 
   5   2  29     1540.21     1614.21     52.50 o 
   6   2  29      748.08      803.15     34.88 o 
   7   2  29      122.31      129.12     24.59 o 
   8   2  29       97.10      148.97     26.18 o 
  -8   3  29       73.13       56.59     43.20 o 
  -7   3  29      105.66       92.99     40.05 o 
  -6   3  29       99.87      108.90     23.73 o 
  -5   3  29        8.64        7.31     23.46 o 
  -4   3  29     1323.97     1269.27     41.15 o 
  -3   3  29      319.15      352.03     16.51 o 
  -2   3  29      919.92      960.19     39.20 o 
  -1   3  29      727.05      768.60     24.41 o 
   0   3  29      480.86      439.08     15.61 o 
   1   3  29      676.99      672.32     21.38 o 
   2   3  29      765.06      864.09     29.04 o 
   3   3  29      360.45      396.84     23.12 o 
   4   3  29     1303.89     1335.28     49.81 o 
   5   3  29        2.90       20.71     15.92 o 
   6   3  29       79.71       87.06     18.17 o 
   7   3  29       62.02       40.56     23.12 o 
   8   3  29       62.87       77.47     26.35 o 
  -8   4  29       19.61       18.91     56.50 o 
  -7   4  29       16.02        8.28     37.61 o 
  -6   4  29      520.25      557.61     33.37 o 
  -5   4  29      345.69      357.32     26.21 o 
  -4   4  29      762.68      728.02     31.01 o 
  -3   4  29     1360.10     1391.56     41.78 o 
  -2   4  29       74.74       66.14     10.48 o 
  -1   4  29     5613.81     5559.07    124.87 o 
   0   4  29      670.79      665.01     21.86 o 
   1   4  29     5268.92     5203.27    156.16 o 
   2   4  29       84.83       92.16     11.08 o 
   3   4  29     1244.41     1255.88     51.83 o 
   4   4  29      654.90      637.79     31.94 o 
   5   4  29      335.52      366.14     25.08 o 
   6   4  29      522.80      523.51     27.62 o 
   7   4  29       17.67       25.30     22.67 o 
   8   4  29       31.24       40.90     33.48 o 
  -8   5  29       81.91      176.76     57.60 o 
  -7   5  29      296.50      248.21     44.85 o 
  -6   5  29      349.45      317.88     85.79 o 
  -5   5  29      276.77      261.22     25.63 o 
  -4   5  29      198.30      169.52     21.14 o 
  -3   5  29       81.05       92.82     21.33 o 
  -2   5  29      670.41      661.21     27.13 o 
  -1   5  29      188.76      225.03     11.62 o 
   0   5  29      208.94      234.78     22.78 o 
   1   5  29      182.66      208.82     15.31 o 
   2   5  29      736.41      717.52     31.44 o 
   3   5  29       77.45       91.44     16.81 o 
   4   5  29      197.34      232.36     20.69 o 
   5   5  29      296.80      300.77     23.96 o 
   6   5  29      388.96      414.17     28.39 o 
   7   5  29      276.98      273.87     27.90 o 
   8   5  29       90.52      104.59     35.41 o 
  -7   6  29       10.69      -40.67     37.12 o 
  -6   6  29       19.98       26.78     35.53 o 
  -5   6  29      351.19      352.47     27.98 o 
  -4   6  29      147.03      148.88     20.45 o 
  -3   6  29      692.43      670.90     32.60 o 
  -2   6  29     1869.14     1784.80     58.63 o 
  -1   6  29     1228.03     1202.24     53.11 o 
   0   6  29     6758.51     6470.32    185.54 o 
   1   6  29     1232.44     1226.56     45.89 o 
   2   6  29     2002.89     1892.55     64.86 o 
   3   6  29      707.82      668.16     32.29 o 
   4   6  29      149.19      154.58     23.00 o 
   5   6  29      370.09      357.01     30.50 o 
   6   6  29       11.78       49.64     25.06 o 
   7   6  29       29.11       46.77     27.88 o 
  -6   7  29      174.11      287.07     63.58 o 
  -5   7  29       31.45       61.70     35.77 o 
  -4   7  29      152.82      122.80     22.35 o 
  -3   7  29       10.44        2.24     20.94 o 
  -2   7  29      299.93      378.59     42.76 o 
  -1   7  29      129.73      141.08     17.32 o 
   0   7  29       19.59       70.99     18.12 o 
   1   7  29      127.47      152.85     16.14 o 
   2   7  29      259.54      309.74     21.66 o 
   3   7  29       13.68        8.87     17.91 o 
   4   7  29      141.76      128.80     24.30 o 
   5   7  29       18.26       35.37     24.71 o 
   6   7  29      189.18      178.67     29.20 o 
   7   7  29       77.99      122.04     29.65 o 
  -6   8  29       12.81       59.31     55.71 o 
  -5   8  29       51.54       14.58     53.88 o 
  -4   8  29      177.36      228.96     56.16 o 
  -3   8  29      372.10      436.21     30.72 o 
  -2   8  29      874.50      874.69     79.39 o 
  -1   8  29      709.73      711.68     42.70 o 
   0   8  29     1582.40     1564.97     88.55 o 
   1   8  29      509.17      501.92     63.76 o 
   2   8  29      947.05      890.12     39.42 o 
   3   8  29      262.58      255.00     20.73 o 
   4   8  29      158.97      153.84     22.50 o 
   5   8  29       32.38       42.76     25.37 o 
   6   8  29       11.33        7.38     23.04 o 
  -5   9  29       25.74       17.33     50.15 o 
  -4   9  29        6.54       79.20     54.24 o 
  -3   9  29       13.82       31.54     46.13 o 
  -2   9  29      122.41      128.35     28.10 o 
  -1   9  29       81.85      114.33     20.44 o 
   0   9  29        1.62        3.35     22.05 o 
   1   9  29       72.04      110.93     23.77 o 
   2   9  29       96.16      123.59     25.59 o 
   3   9  29       12.10       31.67     23.67 o 
   4   9  29        8.33       22.10     21.62 o 
   5   9  29       28.53       19.06     22.92 o 
  -4  10  29       30.98       62.30     56.26 o 
  -3  10  29      182.15      243.26     53.33 o 
  -2  10  29        9.94       14.76     25.35 o 
  -1  10  29      467.80      437.40     36.17 o 
   0  10  29       77.75       69.70     30.72 o 
   1  10  29      416.49      351.08     37.43 o 
   2  10  29       17.19      -27.86     35.08 o 
   3  10  29      223.72      195.32     35.61 o 
   4  10  29       46.65       12.60     25.27 o 
   5  10  29       60.51       60.45     23.84 o 
  -2  11  29       79.04       94.32     30.54 o 
  -1  11  29       35.22       59.04     28.29 o 
   0  11  29       20.83       -1.14     28.62 o 
   1  11  29       31.42       21.28     55.92 o 
   2  11  29       56.64       45.01     31.70 o 
   3  11  29       15.11       22.91     32.15 o 
  -1  12  29        0.92      -17.15     37.10 o 
   0  12  29      179.22      134.42     65.68 o 
   1  12  29        0.94       -8.55     31.83 o 
   0   0  30     1200.86     1342.37     51.94 o 
   1   0  30      805.76      874.12     24.75 o 
   2   0  30      238.01      287.42     18.24 o 
   3   0  30     2140.19     2215.42     57.79 o 
   4   0  30     3187.07     2987.75     76.79 o 
   5   0  30      458.60      484.21     22.49 o 
   6   0  30     1642.03     1657.40     51.49 o 
   7   0  30        2.41       -7.20     21.84 o 
   8   0  30       80.75        6.18     40.57 o 
  -8   1  30       22.03      -34.24     39.90 o 
  -7   1  30      129.88       34.07     98.87 o 
  -6   1  30      106.20       89.48     17.05 o 
  -5   1  30     1239.80     1201.04     38.48 o 
  -4   1  30     1676.45     1659.63     44.86 o 
  -3   1  30     1133.31     1094.25     35.61 o 
  -2   1  30     2293.94     2295.09     59.87 o 
  -1   1  30      161.81      214.96     12.59 o 
   0   1  30        7.52       38.47      6.49 o 
   1   1  30      137.73      177.35     15.66 o 
   2   1  30     2319.13     2365.68     66.35 o 
   3   1  30      888.84      890.45     29.95 o 
   4   1  30     1534.06     1534.07     44.28 o 
   5   1  30     1224.60     1151.86     38.44 o 
   6   1  30      102.44      115.48     17.37 o 
   7   1  30      184.75      195.94     29.96 o 
   8   1  30       35.06       -3.53     36.86 o 
  -8   2  30       33.49       -6.11     41.31 o 
  -7   2  30      140.32      111.78     40.08 o 
  -6   2  30      617.11      676.57     41.44 o 
  -5   2  30     1829.43     1741.54     56.99 o 
  -4   2  30     2115.53     1996.07     56.74 o 
  -3   2  30     1285.32     1309.46     36.87 o 
  -2   2  30      929.37      947.58     30.15 o 
  -1   2  30     1377.51     1366.28     34.36 o 
   0   2  30     3461.65     3391.01     84.52 o 
   1   2  30     1103.17     1131.71     28.27 o 
   2   2  30     1184.72     1118.71     32.47 o 
   3   2  30     1195.42     1264.71     39.14 o 
   4   2  30     2382.65     2284.37     61.82 o 
   5   2  30     1719.02     1710.30     56.36 o 
   6   2  30      632.67      647.88     31.01 o 
   7   2  30      171.47      172.49     25.01 o 
   8   2  30       32.05       33.84     24.65 o 
  -8   3  30      200.72      216.79     45.80 o 
  -7   3  30        1.81      -18.83     36.23 o 
  -6   3  30      953.33      951.90     42.95 o 
  -5   3  30      141.01      133.29     20.94 o 
  -4   3  30     1420.94     1397.34     43.88 o 
  -3   3  30     1269.23     1239.08     37.03 o 
  -2   3  30     3979.28     3771.70    127.03 o 
  -1   3  30     5638.78     5504.49    123.05 o 
   0   3  30      130.62      131.83      9.92 o 
   1   3  30     5422.66     5231.19    134.51 o 
   2   3  30     3546.63     3471.29     90.58 o 
   3   3  30     1441.64     1356.64     44.25 o 
   4   3  30     1405.71     1422.17     53.16 o 
   5   3  30      103.58      134.13     17.17 o 
   6   3  30      808.13      813.56     36.22 o 
   7   3  30        1.68      -13.98     22.15 o 
   8   3  30      202.65      186.93     28.10 o 
  -8   4  30       45.50       46.31     61.87 o 
  -7   4  30      342.29      285.30     47.49 o 
  -6   4  30       34.68       51.36     26.03 o 
  -5   4  30     1114.78     1067.52     45.99 o 
  -4   4  30      947.87      912.47     36.62 o 
  -3   4  30      570.64      553.43     22.64 o 
  -2   4  30     2230.08     2195.23     85.12 o 
  -1   4  30      655.59      695.40     20.25 o 
   0   4  30     3522.01     3271.51     82.19 o 
   1   4  30      486.21      513.97     24.29 o 
   2   4  30     2255.32     2236.74     58.31 o 
   3   4  30      476.78      464.05     22.90 o 
   4   4  30     1028.92      948.82     39.76 o 
   5   4  30     1126.66     1106.78     61.38 o 
   6   4  30       50.60       36.95     18.01 o 
   7   4  30      416.70      455.17     39.91 o 
   8   4  30       52.79       89.23     34.79 o 
  -8   5  30      150.42      163.52     60.59 o 
  -7   5  30       35.16       34.51     37.45 o 
  -6   5  30      266.36      255.27     43.38 o 
  -5   5  30      140.74      112.33     22.08 o 
  -4   5  30      119.47      137.25     20.96 o 
  -3   5  30      887.59      902.22     68.18 o 
  -2   5  30     1081.35     1096.04     36.86 o 
  -1   5  30     2488.56     2532.62     74.11 o 
   0   5  30      497.89      518.76     21.09 o 
   1   5  30     2634.12     2630.45     78.87 o 
   2   5  30     1004.66      982.96     35.89 o 
   3   5  30      835.71      809.87     43.52 o 
   4   5  30      119.81      102.47     18.47 o 
   5   5  30      176.78      187.02     22.17 o 
   6   5  30      275.53      288.60     26.22 o 
   7   5  30       90.29       82.14     23.91 o 
   8   5  30      160.91      185.08     57.32 o 
  -7   6  30       73.28       80.74     41.65 o 
  -6   6  30      166.36      163.46     40.07 o 
  -5   6  30      234.04      275.32     25.70 o 
  -4   6  30      141.50      128.08     21.42 o 
  -3   6  30      559.60      546.97     29.71 o 
  -2   6  30      252.16      274.27     17.86 o 
  -1   6  30     2287.00     2352.11     90.24 o 
   0   6  30      154.23      195.91     15.70 o 
   1   6  30     2218.20     2247.23     78.09 o 
   2   6  30      218.78      229.12     22.01 o 
   3   6  30      570.65      565.24     29.38 o 
   4   6  30      107.89      104.87     29.07 o 
   5   6  30      230.99      178.04     26.89 o 
   6   6  30      146.11      137.43     27.64 o 
   7   6  30       61.94       93.90     28.68 o 
  -6   7  30       78.91       31.85     49.24 o 
  -5   7  30       80.45       98.61     36.84 o 
  -4   7  30      176.64      159.45     21.99 o 
  -3   7  30      178.90      156.84     25.87 o 
  -2   7  30     1234.78     1248.27     53.77 o 
  -1   7  30      142.03      148.27     17.86 o 
   0   7  30     2178.85     2057.12    112.68 o 
   1   7  30      153.21      175.15     16.96 o 
   2   7  30     1060.82     1098.35     45.20 o 
   3   7  30      138.42      126.87     18.90 o 
   4   7  30      148.30      143.78     24.52 o 
   5   7  30       97.94       93.33     31.13 o 
   6   7  30       68.26       58.30     27.11 o 
   7   7  30      111.81      117.52     29.83 o 
  -5   8  30        2.28      -27.03     45.88 o 
  -4   8  30       15.62        5.80     28.07 o 
  -3   8  30      130.82      162.28     33.00 o 
  -2   8  30      104.49       88.07     22.04 o 
  -1   8  30      714.05      708.58     33.71 o 
   0   8  30      829.18      761.74     41.83 o 
   1   8  30      743.79      706.96     44.84 o 
   2   8  30      116.20      110.76     19.49 o 
   3   8  30      129.61      110.92     19.22 o 
   4   8  30        5.53       32.70     24.05 o 
   5   8  30        6.07        6.93     24.63 o 
   6   8  30        2.04      -13.84     23.37 o 
  -5   9  30       64.04      121.91     56.87 o 
  -4   9  30       98.81       93.96     55.34 o 
  -3   9  30      200.95      198.72     53.63 o 
  -2   9  30      120.68      114.79     26.76 o 
  -1   9  30      923.66      902.64     40.06 o 
   0   9  30       71.64       72.33     23.23 o 
   1   9  30      926.48      855.64     45.46 o 
   2   9  30      161.30      134.23     25.37 o 
   3   9  30      169.24      141.39     25.48 o 
   4   9  30       95.78       87.11     22.49 o 
   5   9  30       81.82       99.85     25.17 o 
  -4  10  30       90.68       85.11     57.84 o 
  -3  10  30       53.92       22.94     49.06 o 
  -2  10  30      146.45      125.06     28.69 o 
  -1  10  30       41.11       51.06     32.89 o 
   0  10  30      393.31      344.16     36.74 o 
   1  10  30       33.07       14.27     28.37 o 
   2  10  30      111.82      103.85     31.76 o 
   3  10  30       76.89       59.11     30.98 o 
   4  10  30      103.02      167.22     61.98 o 
  -2  11  30      139.44      166.05     31.35 o 
  -1  11  30      189.98      187.80     31.95 o 
   0  11  30       26.76       10.51     26.57 o 
   1  11  30      201.60      160.59     69.53 o 
   2  11  30      141.97      113.74     57.81 o 
   3  11  30      134.80       95.97     33.30 o 
  -1  12  30       94.86       91.70     40.33 o 
   0  12  30       56.74       -4.45     31.86 o 
   1  12  30       95.54       65.00     66.78 o 
   1   0  31     3520.99     3502.40     83.25 o 
   2   0  31     4424.77     4319.69    106.72 o 
   3   0  31      135.81      117.42     11.41 o 
   4   0  31     4182.97     3851.58     97.26 o 
   5   0  31      344.61      366.04     20.11 o 
   6   0  31      378.17      399.39     22.63 o 
   7   0  31        0.20        7.45     22.40 o 
   8   0  31       15.47      -52.05     39.26 o 
  -8   1  31       76.96       41.92     40.45 o 
  -7   1  31      376.12      327.04     48.66 o 
  -6   1  31      959.06      909.00     34.40 o 
  -5   1  31      816.71      806.71     38.67 o 
  -4   1  31     2991.83     2897.45     73.77 o 
  -3   1  31     1013.57     1001.64     30.66 o 
  -2   1  31     1229.86     1248.86     41.24 o 
  -1   1  31     2203.01     2217.41     53.59 o 
   0   1  31      870.06      828.08     23.79 o 
   1   1  31     2158.64     2028.53     51.64 o 
   2   1  31     1186.40     1223.13     37.56 o 
   3   1  31     1018.93     1016.46     32.94 o 
   4   1  31     2880.31     2797.17     73.50 o 
   5   1  31      837.20      824.92     30.65 o 
   6   1  31      868.09      898.10     34.61 o 
   7   1  31      360.70      412.07     29.98 o 
   8   1  31       80.82       60.13     26.51 o 
  -8   2  31       65.28       48.86     40.72 o 
  -7   2  31       39.27      -39.74     41.46 o 
  -6   2  31       34.75       42.12     22.17 o 
  -5   2  31      538.93      521.47     26.89 o 
  -4   2  31      650.28      657.28     24.50 o 
  -3   2  31      715.50      777.62     33.29 o 
  -2   2  31     1550.36     1534.25     45.55 o 
  -1   2  31     1885.35     1924.98     47.60 o 
   0   2  31     1967.45     1953.05     50.45 o 
   1   2  31     1972.10     2013.71     43.48 o 
   2   2  31     1489.99     1477.46     44.01 o 
   3   2  31      806.01      892.51     28.56 o 
   4   2  31      620.77      668.78     28.45 o 
   5   2  31      564.97      571.45     26.36 o 
   6   2  31       34.64       40.55     18.49 o 
   7   2  31       41.97       71.44     22.64 o 
   8   2  31       46.24       66.81     25.30 o 
  -8   3  31       17.35       22.64     59.85 o 
  -7   3  31      300.29      267.43     69.98 o 
  -6   3  31      117.66      127.94     24.03 o 
  -5   3  31     1061.45      957.23     42.68 o 
  -4   3  31      136.81      152.90     16.12 o 
  -3   3  31     1256.80     1253.64     36.60 o 
  -2   3  31     1059.97     1024.61     66.74 o 
  -1   3  31      371.32      440.35     19.22 o 
   0   3  31     1041.57     1035.45     29.83 o 
   1   3  31      504.90      563.39     20.87 o 
   2   3  31      861.55      840.04     30.62 o 
   3   3  31     1204.23     1242.03     43.05 o 
   4   3  31      136.16      156.49     18.43 o 
   5   3  31      947.33      952.97     38.24 o 
   6   3  31      137.46      159.84     19.64 o 
   7   3  31      341.14      396.97     35.72 o 
   8   3  31       31.54       70.88     29.81 o 
  -8   4  31      114.91       91.77     62.60 o 
  -7   4  31        8.46       -0.61     57.44 o 
  -6   4  31      308.10      326.75     43.15 o 
  -5   4  31      316.16      322.57     26.00 o 
  -4   4  31       77.66       68.52     17.02 o 
  -3   4  31      880.13      856.55     30.62 o 
  -2   4  31      279.38      311.74     16.50 o 
  -1   4  31      718.73      732.13     35.73 o 
   0   4  31     1578.22     1552.55     41.96 o 
   1   4  31      571.81      610.88     26.47 o 
   2   4  31      252.14      299.69     16.11 o 
   3   4  31      880.23      858.38     33.24 o 
   4   4  31       70.90       80.98     17.62 o 
   5   4  31      381.05      384.97     32.14 o 
   6   4  31      256.31      286.26     23.59 o 
   7   4  31        6.87        1.70     22.80 o 
   8   4  31       97.20      139.39     31.15 o 
  -7   5  31        0.06       -3.76     38.67 o 
  -6   5  31      129.18      144.94     40.39 o 
  -5   5  31       49.70       48.62     21.65 o 
  -4   5  31      771.79      778.80     48.45 o 
  -3   5  31      331.61      359.13     44.19 o 
  -2   5  31     4045.67     4063.05    139.61 o 
  -1   5  31     2527.52     2434.14     76.58 o 
   0   5  31     3970.81     3818.72     95.63 o 
   1   5  31     2692.51     2567.23     77.17 o 
   2   5  31     3697.39     3571.52    110.00 o 
   3   5  31      259.97      252.19     23.72 o 
   4   5  31      766.22      765.58     36.10 o 
   5   5  31      108.29      103.13     21.27 o 
   6   5  31      117.59      146.67     23.85 o 
   7   5  31        5.05        6.19     22.96 o 
  -7   6  31      416.89      400.56     68.64 o 
  -6   6  31      123.32      107.14     38.35 o 
  -5   6  31      174.19      183.74     28.48 o 
  -4   6  31      246.59      274.79     28.74 o 
  -3   6  31      103.85      116.24     19.11 o 
  -2   6  31       12.20       33.08     16.02 o 
  -1   6  31       27.07       20.16     14.00 o 
   0   6  31      143.60      146.37     15.53 o 
   1   6  31       41.33       74.21     15.61 o 
   2   6  31       27.54       46.73     16.38 o 
   3   6  31      157.28      155.01     22.07 o 
   4   6  31      235.49      220.71     25.84 o 
   5   6  31      177.49      177.08     26.14 o 
   6   6  31      132.63      126.53     31.12 o 
   7   6  31      424.77      447.77     44.44 o 
  -6   7  31       46.56       30.87     49.18 o 
  -5   7  31       40.25       67.83     37.07 o 
  -4   7  31      168.23      217.96     24.36 o 
  -3   7  31      472.75      518.78     36.92 o 
  -2   7  31      380.28      414.11     28.14 o 
  -1   7  31     3186.92     3151.47    121.67 o 
   0   7  31       11.94       42.01     18.77 o 
   1   7  31     3199.54     3071.05    102.81 o 
   2   7  31      412.39      409.54     25.00 o 
   3   7  31      496.87      532.58     37.77 o 
   4   7  31      201.62      202.66     26.34 o 
   5   7  31       56.93       31.03     23.96 o 
   6   7  31       29.35        1.73     26.10 o 
   7   7  31       40.77       24.95     27.88 o 
  -5   8  31      165.04      126.60     51.13 o 
  -4   8  31       49.92       94.82     50.82 o 
  -3   8  31      133.25      164.24     36.70 o 
  -2   8  31       88.49      103.02     22.31 o 
  -1   8  31       50.07       55.25     17.81 o 
   0   8  31        0.63        6.39     20.87 o 
   1   8  31       67.92       86.97     22.19 o 
   2   8  31       82.60       71.02     19.28 o 
   3   8  31      103.79      126.26     21.12 o 
   4   8  31       42.97       49.27     24.64 o 
   5   8  31      130.87      101.25     26.81 o 
   6   8  31        6.07       14.15     26.87 o 
  -5   9  31       31.72        9.64     53.57 o 
  -4   9  31      171.02      188.78     56.74 o 
  -3   9  31      139.76      102.02     47.77 o 
  -2   9  31      762.66      755.19     50.20 o 
  -1   9  31      255.58      284.07     37.68 o 
   0   9  31      768.42      723.84     55.47 o 
   1   9  31      260.30      313.55     36.85 o 
   2   9  31      605.84      560.81     36.89 o 
   3   9  31      101.32       96.48     25.25 o 
   4   9  31      116.27      103.41     23.51 o 
   5   9  31       15.73       47.85     24.14 o 
  -3  10  31       10.10      -16.78     47.29 o 
  -2  10  31       11.15       26.54     26.74 o 
  -1  10  31       18.01       13.48     26.83 o 
   0  10  31       31.34       42.07     28.86 o 
   1  10  31        8.48      -20.88     27.58 o 
   2  10  31       20.27       67.70     31.74 o 
   3  10  31       21.34       13.15     30.05 o 
   4  10  31        8.18        6.26     26.34 o 
  -2  11  31       28.20      -11.88     26.40 o 
  -1  11  31      225.13      267.51     34.34 o 
   0  11  31      133.67      114.57     25.53 o 
   1  11  31      224.29      222.32     35.20 o 
   2  11  31       55.95       41.36     33.09 o 
   3  11  31      168.39      109.53     35.82 o 
   0  12  31       83.37       55.18     31.70 o 
   0   0  32     7022.83     7200.87    328.56 o 
   1   0  32      427.12      558.78     17.98 o 
   2   0  32     2643.21     2618.00     66.72 o 
   3   0  32     2323.32     2487.82     64.37 o 
   4   0  32     1573.95     1481.03     42.28 o 
   5   0  32      437.24      434.68     28.82 o 
   6   0  32      405.86      405.41     23.11 o 
   7   0  32      385.74      376.86     29.70 o 
   8   0  32       29.56      -33.55     40.07 o 
  -8   1  32       63.45       52.32     43.17 o 
  -7   1  32      429.76      381.83     69.62 o 
  -6   1  32      415.47      382.24     23.02 o 
  -5   1  32     1357.30     1310.49     44.75 o 
  -4   1  32      829.12      834.09     28.20 o 
  -3   1  32      994.75      968.72     30.42 o 
  -2   1  32      548.82      620.81     29.17 o 
  -1   1  32     4292.80     4485.63    105.90 o 
   0   1  32      305.50      413.24     16.94 o 
   1   1  32     4253.37     4243.77    102.48 o 
   2   1  32      586.79      625.99     30.61 o 
   3   1  32     1074.16     1017.31     32.85 o 
   4   1  32      788.19      806.43     32.17 o 
   5   1  32     1524.31     1536.20     45.12 o 
   6   1  32      460.54      472.64     26.22 o 
   7   1  32      436.92      486.84     31.77 o 
   8   1  32       75.46      119.40     26.61 o 
  -8   2  32       74.44       14.43     50.67 o 
  -7   2  32      373.73      361.95    104.36 o 
  -6   2  32       48.72       46.26     22.90 o 
  -5   2  32      413.48      405.67     23.99 o 
  -4   2  32      380.10      389.10     18.67 o 
  -3   2  32     3766.50     3409.65     86.84 o 
  -2   2  32     2836.29     2673.60     81.15 o 
  -1   2  32     4263.03     4219.71     96.76 o 
   0   2  32      424.11      431.75     16.28 o 
   1   2  32     3613.23     3485.79    104.51 o 
   2   2  32     2577.71     2469.90     67.08 o 
   3   2  32     3689.47     3434.99     93.80 o 
   4   2  32      383.69      404.58     21.22 o 
   5   2  32      337.67      359.40     22.36 o 
   6   2  32       35.22       42.61     19.13 o 
   7   2  32      348.36      327.18     28.70 o 
   8   2  32       81.04       97.15     25.62 o 
  -8   3  32       12.18      -76.57     61.75 o 
  -7   3  32      141.34      141.15     38.88 o 
  -6   3  32      460.87      481.74     32.04 o 
  -5   3  32      434.12      419.35     27.11 o 
  -4   3  32     1298.93     1176.06     41.19 o 
  -3   3  32      757.97      737.06     25.64 o 
  -2   3  32      300.05      304.83     15.99 o 
  -1   3  32     2152.07     2119.49     56.08 o 
   0   3  32      249.03      309.26     13.75 o 
   1   3  32     2405.68     2253.64     61.49 o 
   2   3  32      368.30      349.02     17.22 o 
   3   3  32      784.27      774.16     30.38 o 
   4   3  32     1208.23     1164.06     40.61 o 
   5   3  32      486.65      445.32     24.06 o 
   6   3  32      427.42      478.33     26.64 o 
   7   3  32      142.52      188.66     25.63 o 
   8   3  32       19.92       31.07     29.54 o 
  -8   4  32      104.43       26.11     64.49 o 
  -7   4  32      155.96      162.67     51.89 o 
  -6   4  32      205.51      213.71     39.16 o 
  -5   4  32      232.39      247.72     23.89 o 
  -4   4  32     1493.94     1512.98     61.16 o 
  -3   4  32      586.34      582.56     24.52 o 
  -2   4  32     1173.60     1227.39     39.09 o 
  -1   4  32     1779.87     1786.93     56.85 o 
   0   4  32     1868.37     1857.67     49.29 o 
   1   4  32     1967.56     1975.29     59.27 o 
   2   4  32     1300.97     1329.87     49.42 o 
   3   4  32      578.57      567.10     25.73 o 
   4   4  32     1501.09     1430.39     55.03 o 
   5   4  32      228.37      208.45     21.30 o 
   6   4  32      213.79      231.60     21.74 o 
   7   4  32      147.40      171.57     25.02 o 
   8   4  32       89.70      130.00     31.41 o 
  -7   5  32       64.56      110.27     40.68 o 
  -6   5  32      139.74      185.94     37.55 o 
  -5   5  32       14.78       -0.14     20.51 o 
  -4   5  32      621.33      662.01     32.62 o 
  -3   5  32      129.69      152.84     23.27 o 
  -2   5  32      468.68      515.49     23.72 o 
  -1   5  32      485.21      501.75     20.45 o 
   0   5  32     1464.79     1440.55     42.80 o 
   1   5  32      406.87      406.80     25.19 o 
   2   5  32      314.72      332.94     19.47 o 
   3   5  32       97.35       58.88     19.70 o 
   4   5  32      620.59      589.62     31.76 o 
   5   5  32       11.66       17.03     18.83 o 
   6   5  32      117.44      123.96     23.28 o 
   7   5  32       60.09       50.45     24.12 o 
  -7   6  32       18.51      100.37     58.63 o 
  -6   6  32        5.07       29.49     38.16 o 
  -5   6  32      213.04      218.07     28.39 o 
  -4   6  32      506.19      487.71     29.78 o 
  -3   6  32      558.79      545.59     29.54 o 
  -2   6  32     1123.42     1112.88     64.66 o 
  -1   6  32     1493.19     1434.63     67.83 o 
   0   6  32      903.78      890.18     33.31 o 
   1   6  32     1580.11     1586.06     55.28 o 
   2   6  32      997.53      987.87     43.90 o 
   3   6  32      514.19      523.24     32.13 o 
   4   6  32      608.91      554.67     35.10 o 
   5   6  32      237.90      206.90     29.32 o 
   6   6  32       29.86       46.40     26.02 o 
   7   6  32       32.89       47.02     28.36 o 
  -6   7  32       53.28      129.01     40.09 o 
  -5   7  32      134.75      159.48     39.19 o 
  -4   7  32      105.51      138.65     22.34 o 
  -3   7  32      199.59      216.55     32.18 o 
  -2   7  32      553.95      574.73     32.93 o 
  -1   7  32       95.94      127.44     20.62 o 
   0   7  32     2072.52     2036.78    145.87 o 
   1   7  32      126.93      135.84     16.49 o 
   2   7  32      496.97      497.95     27.91 o 
   3   7  32      159.08      162.96     24.06 o 
   4   7  32      106.07      120.62     25.60 o 
   5   7  32      173.87      158.76     26.28 o 
   6   7  32       55.65       37.03     26.69 o 
   7   7  32       94.03      107.21     30.29 o 
  -5   8  32      163.41       82.49     49.48 o 
  -4   8  32      279.39      285.30     58.57 o 
  -3   8  32      194.28      206.59     53.36 o 
  -2   8  32      513.56      538.66     34.28 o 
  -1   8  32      312.10      351.12     27.27 o 
   0   8  32      406.94      446.65     30.45 o 
   1   8  32      257.05      266.94     26.57 o 
   2   8  32      544.60      556.62     30.47 o 
   3   8  32      255.31      261.27     23.89 o 
   4   8  32      255.42      240.64     28.50 o 
   5   8  32      106.05      121.66     27.96 o 
   6   8  32       76.66      117.23     29.06 o 
  -4   9  32       40.72       79.38     52.59 o 
  -3   9  32       43.70       55.95     42.59 o 
  -2   9  32       10.56       38.37     24.42 o 
  -1   9  32      311.33      310.64     27.98 o 
   0   9  32      275.86      279.77     36.51 o 
   1   9  32      324.81      295.04     32.35 o 
   2   9  32       26.99       35.04     24.15 o 
   3   9  32       58.60       65.65     49.90 o 
   4   9  32       29.13       -1.33     22.01 o 
   5   9  32       50.82       85.99     24.82 o 
  -3  10  32      164.61      106.29     50.46 o 
  -2  10  32      464.77      481.05     39.74 o 
  -1  10  32      200.28      194.58     42.56 o 
   0  10  32      717.95      650.22     39.29 o 
   1  10  32      189.12      174.22     46.49 o 
   2  10  32      494.98      480.08     66.08 o 
   3  10  32      157.36      141.44     35.03 o 
   4  10  32      174.84      127.12     28.72 o 
  -2  11  32        9.37      -39.96     33.80 o 
  -1  11  32       57.17       53.78     27.96 o 
   0  11  32        5.59       -5.03     23.27 o 
   1  11  32       38.82       39.56     31.08 o 
   2  11  32        3.92      -14.62     32.19 o 
   3  11  32       11.81        2.69     79.01 o 
   1   0  33     3010.00     3137.16     74.95 o 
   2   0  33     3185.76     2953.79     88.46 o 
   3   0  33     2932.64     2868.65     73.48 o 
   4   0  33        2.93       14.67     12.97 o 
   5   0  33     1039.05     1033.05     36.11 o 
   6   0  33      308.64      318.42     21.01 o 
   7   0  33      227.37      278.32     27.73 o 
   8   0  33      506.17      439.93     90.67 o 
  -8   1  33        7.42      -32.47     53.85 o 
  -7   1  33       73.65       11.35     36.93 o 
  -6   1  33      190.00      204.92     19.27 o 
  -5   1  33      652.31      647.41     27.03 o 
  -4   1  33      565.43      584.29     22.72 o 
  -3   1  33     1735.41     1601.17     46.08 o 
  -2   1  33     4128.60     3962.16    102.82 o 
  -1   1  33     3081.47     3352.81     75.38 o 
   0   1  33     7748.69     7951.92    233.49 o 
   1   1  33     2869.09     3049.79     82.35 o 
   2   1  33     3952.67     3720.56     97.83 o 
   3   1  33     1858.80     1798.49     50.40 o 
   4   1  33      521.76      559.40     25.76 o 
   5   1  33      628.26      650.32     30.14 o 
   6   1  33      172.41      191.84     21.16 o 
   7   1  33       80.64       54.67     24.24 o 
   8   1  33       18.06       -1.42     28.23 o 
  -8   2  33      294.52      228.01     72.06 o 
  -7   2  33      424.44      434.52     49.60 o 
  -6   2  33      501.96      490.56     33.00 o 
  -5   2  33      226.85      247.12     21.80 o 
  -4   2  33     1524.14     1443.41     43.58 o 
  -3   2  33       59.92       72.45     11.93 o 
  -2   2  33     1373.17     1429.41     49.73 o 
  -1   2  33      796.74      876.50     25.66 o 
   0   2  33     1232.55     1260.56     39.13 o 
   1   2  33      700.69      683.85     33.85 o 
   2   2  33     1678.00     1667.60     43.15 o 
   3   2  33       68.16       95.71     12.55 o 
   4   2  33     1752.09     1694.08     51.53 o 
   5   2  33      223.98      226.39     20.18 o 
   6   2  33      535.61      581.33     28.83 o 
   7   2  33      446.05      470.17     31.94 o 
   8   2  33      277.35      326.85     34.91 o 
  -8   3  33       18.37      -16.47     60.83 o 
  -7   3  33       27.06       40.67     38.97 o 
  -6   3  33      217.09      193.35     25.54 o 
  -5   3  33       16.47       19.19     21.31 o 
  -4   3  33      896.10      835.19     32.15 o 
  -3   3  33      137.57      203.62     13.82 o 
  -2   3  33      479.96      453.33     19.54 o 
  -1   3  33     4774.16     4740.20    117.07 o 
   0   3  33      546.47      602.85     29.31 o 
   1   3  33     4902.94     4587.25    155.72 o 
   2   3  33      463.22      457.75     20.30 o 
   3   3  33      117.45      171.43     19.25 o 
   4   3  33      725.64      727.71     31.17 o 
   5   3  33       27.66       41.46     17.13 o 
   6   3  33      163.45      193.85     20.73 o 
   7   3  33       20.41       19.03     22.28 o 
   8   3  33       27.52       54.71     29.68 o 
  -8   4  33       10.92      -42.83     58.57 o 
  -7   4  33      203.64      164.65     43.18 o 
  -6   4  33       55.10       17.83     34.07 o 
  -5   4  33      134.90      160.90     22.46 o 
  -4   4  33      850.87      796.91     37.26 o 
  -3   4  33     1440.97     1383.07     43.18 o 
  -2   4  33      373.12      381.51     23.02 o 
  -1   4  33     1242.87     1238.35     44.20 o 
   0   4  33      168.31      184.09     12.17 o 
   1   4  33     1104.08     1108.87     39.90 o 
   2   4  33      190.43      212.71     20.28 o 
   3   4  33     1486.55     1403.01     74.52 o 
   4   4  33      862.14      827.69     37.40 o 
   5   4  33      134.26      148.04     21.48 o 
   6   4  33       80.10       83.27     22.24 o 
   7   4  33      182.61      187.25     26.37 o 
   8   4  33        9.98       12.74     43.74 o 
  -7   5  33      207.45      166.47     41.20 o 
  -6   5  33       99.93       69.89     41.61 o 
  -5   5  33      406.24      389.25     28.89 o 
  -4   5  33      346.60      347.60     25.17 o 
  -3   5  33      224.62      220.83     20.95 o 
  -2   5  33     1290.33     1297.86     74.00 o 
  -1   5  33     1612.74     1594.03     47.30 o 
   0   5  33        7.53       23.41     11.38 o 
   1   5  33     1703.81     1650.40     53.08 o 
   2   5  33     1154.01     1074.60     45.33 o 
   3   5  33      250.20      270.18     24.49 o 
   4   5  33      359.78      323.30     24.30 o 
   5   5  33      403.23      393.73     26.58 o 
   6   5  33      147.66      179.30     24.16 o 
   7   5  33      167.81      173.46     25.97 o 
  -7   6  33       57.76      152.54     60.83 o 
  -6   6  33       41.37       56.16     37.67 o 
  -5   6  33       23.70        2.53     25.09 o 
  -4   6  33      339.17      381.24     26.79 o 
  -3   6  33      814.14      804.24     46.21 o 
  -2   6  33      909.50      926.41     40.50 o 
  -1   6  33     1315.12     1271.60     53.37 o 
   0   6  33     1635.72     1601.25     47.17 o 
   1   6  33     1327.91     1339.70     49.73 o 
   2   6  33      824.49      818.39     37.53 o 
   3   6  33      881.88      863.40     43.17 o 
   4   6  33      351.15      354.64     29.66 o 
   5   6  33       79.63      102.08     23.84 o 
   6   6  33       52.66       25.29     25.54 o 
   7   6  33       33.40       45.46     28.52 o 
  -6   7  33       74.31      109.41     39.57 o 
  -5   7  33      386.30      406.76     45.49 o 
  -4   7  33       51.74       59.39     25.98 o 
  -3   7  33      357.73      363.46     31.83 o 
  -2   7  33       10.53       39.30     19.78 o 
  -1   7  33       36.08       48.27     18.98 o 
   0   7  33        1.49       34.59     19.09 o 
   1   7  33       35.18       46.49     15.76 o 
   2   7  33       10.88       20.39     19.52 o 
   3   7  33      350.30      395.84     29.82 o 
   4   7  33       39.83       50.73     23.65 o 
   5   7  33      300.15      311.84     30.59 o 
   6   7  33       80.96      103.74     28.79 o 
  -5   8  33      211.70      206.59     57.78 o 
  -4   8  33      349.56      459.38     65.83 o 
  -3   8  33      548.56      515.94     62.91 o 
  -2   8  33      380.74      378.21     27.92 o 
  -1   8  33      373.76      413.21     55.32 o 
   0   8  33      821.02      864.91     60.45 o 
   1   8  33      390.71      352.35     29.16 o 
   2   8  33      385.10      410.06     27.06 o 
   3   8  33      557.57      550.43     31.59 o 
   4   8  33      383.85      383.10     32.43 o 
   5   8  33      182.52      163.15     30.26 o 
   6   8  33      180.91      178.52     31.01 o 
  -4   9  33      157.85      180.85     55.77 o 
  -3   9  33       36.68      123.00     48.93 o 
  -2   9  33      254.19      235.61     30.71 o 
  -1   9  33       76.00       37.76     25.68 o 
   0   9  33       24.39       20.84     19.59 o 
   1   9  33       59.62       72.98     23.67 o 
   2   9  33      233.86      214.64     37.84 o 
   3   9  33       37.57       42.87     25.62 o 
   4   9  33      179.18      161.74     28.74 o 
   5   9  33       41.85       30.74     24.15 o 
  -3  10  33       71.36       35.75     46.49 o 
  -2  10  33       91.95       75.22     29.02 o 
  -1  10  33      290.83      294.43     34.34 o 
   0  10  33       62.20       51.98     27.97 o 
   1  10  33      288.14      267.32     45.55 o 
   2  10  33      101.37       71.20     31.98 o 
   3  10  33       69.95       43.77     32.81 o 
   4  10  33       84.97       70.73     28.09 o 
  -2  11  33        8.24       56.44     39.72 o 
  -1  11  33      109.97      143.81     32.09 o 
   0  11  33       14.72       13.61     23.61 o 
   1  11  33      132.60      141.33     53.85 o 
   2  11  33       15.51       20.82     32.66 o 
   3  11  33       63.50       83.37     34.46 o 
   0   0  34     6162.80     6463.83    295.96 o 
   1   0  34      769.57      925.60     27.95 o 
   2   0  34     2580.03     2456.67     64.74 o 
   3   0  34       69.31      109.32     16.06 o 
   4   0  34      103.40       93.98     14.08 o 
   5   0  34      571.49      591.10     25.39 o 
   6   0  34      552.82      569.06     26.62 o 
   7   0  34      652.77      723.04     38.67 o 
   8   0  34       94.54       42.26     40.51 o 
  -8   1  34      184.72      136.31     65.71 o 
  -7   1  34       59.57       14.53     34.71 o 
  -6   1  34      292.48      317.82     21.73 o 
  -5   1  34       28.23       34.85     15.55 o 
  -4   1  34      437.55      447.93     21.14 o 
  -3   1  34      848.14      879.61     27.95 o 
  -2   1  34     4129.69     3908.27     94.18 o 
  -1   1  34     5674.63     5906.53    144.83 o 
   0   1  34     3158.90     3624.71    109.08 o 
   1   1  34     5825.13     5725.47    177.99 o 
   2   1  34     3895.10     3630.09    104.46 o 
   3   1  34      802.60      837.79     29.94 o 
   4   1  34      482.77      510.28     23.69 o 
   5   1  34       25.66       38.51     16.58 o 
   6   1  34      293.92      320.26     23.99 o 
   7   1  34       45.52       48.08     23.74 o 
   8   1  34      184.47      133.39     33.06 o 
  -8   2  34      155.53       54.61     65.71 o 
  -7   2  34      193.54      189.30     59.12 o 
  -6   2  34      492.74      453.40     31.72 o 
  -5   2  34      154.88      188.11     20.33 o 
  -4   2  34      481.96      464.84     21.48 o 
  -3   2  34      315.78      329.13     16.31 o 
  -2   2  34       35.44       89.73     13.04 o 
  -1   2  34      494.80      520.86     17.96 o 
   0   2  34     1458.54     1668.65     66.36 o 
   1   2  34      334.64      304.33     22.22 o 
   2   2  34        8.46       39.50     10.14 o 
   3   2  34      248.98      278.53     16.73 o 
   4   2  34      532.31      520.05     23.89 o 
   5   2  34      187.33      208.96     19.45 o 
   6   2  34      498.95      509.03     27.38 o 
   7   2  34      176.31      232.57     27.13 o 
   8   2  34      156.77      162.27     34.19 o 
  -8   3  34       80.45       86.52     65.65 o 
  -7   3  34       86.36       46.38     55.03 o 
  -6   3  34       90.91       78.28     27.29 o 
  -5   3  34      440.68      426.77     32.95 o 
  -4   3  34      362.92      384.50     30.27 o 
  -3   3  34     1430.08     1385.80     41.66 o 
  -2   3  34     2820.32     2690.10     90.78 o 
  -1   3  34     1362.81     1332.70     37.58 o 
   0   3  34     5691.66     5600.11    137.65 o 
   1   3  34     1565.33     1440.10     53.29 o 
   2   3  34     2899.39     2833.31     83.94 o 
   3   3  34     1561.89     1588.35     45.25 o 
   4   3  34      395.80      399.60     21.31 o 
   5   3  34      614.13      636.76     27.75 o 
   6   3  34      111.46      136.50     21.11 o 
   7   3  34      117.40       82.22     24.06 o 
   8   3  34      107.33      141.14     39.64 o 
  -8   4  34       90.11       18.37     63.39 o 
  -7   4  34       86.86      101.87     41.48 o 
  -6   4  34      196.60      179.30     69.65 o 
  -5   4  34      201.50      211.01     23.31 o 
  -4   4  34      144.10      134.13     19.75 o 
  -3   4  34      788.94      812.69     29.65 o 
  -2   4  34      141.09      152.45     16.98 o 
  -1   4  34      938.46      987.17     31.84 o 
   0   4  34       19.02       45.53     10.28 o 
   1   4  34      886.45      970.92     35.78 o 
   2   4  34       95.29      101.52     17.27 o 
   3   4  34      790.55      763.66     34.93 o 
   4   4  34      153.69      128.64     19.44 o 
   5   4  34      226.61      231.60     20.28 o 
   6   4  34      187.58      201.40     23.55 o 
   7   4  34       55.84       64.51     26.52 o 
   8   4  34      101.78      129.36     32.64 o 
  -7   5  34       98.19      151.78     41.77 o 
  -6   5  34      119.71      103.81     37.97 o 
  -5   5  34      603.59      599.38     33.20 o 
  -4   5  34      711.02      712.41     34.53 o 
  -3   5  34     2095.30     2023.08     71.51 o 
  -2   5  34       63.98       81.36     17.56 o 
  -1   5  34     2215.05     2268.17     66.04 o 
   0   5  34        7.60       15.78     11.76 o 
   1   5  34     2128.60     2167.96     69.59 o 
   2   5  34       45.58       45.92     15.88 o 
   3   5  34     2130.31     1978.76     82.25 o 
   4   5  34      635.64      610.59     32.43 o 
   5   5  34      541.51      545.90     31.99 o 
   6   5  34      120.36       87.78     22.90 o 
   7   5  34       66.90       66.55     24.95 o 
  -7   6  34       41.41      137.89     60.28 o 
  -6   6  34      126.31      192.18     44.51 o 
  -5   6  34      502.17      557.95     38.64 o 
  -4   6  34      619.14      634.45     37.98 o 
  -3   6  34       82.40       99.97     25.23 o 
  -2   6  34      468.04      485.93     54.18 o 
  -1   6  34      241.28      245.79     19.47 o 
   0   6  34       33.14       52.52     13.84 o 
   1   6  34      158.19      200.77     19.50 o 
   2   6  34      555.01      543.54     32.40 o 
   3   6  34       68.97      111.52     22.36 o 
   4   6  34      589.06      570.76     36.76 o 
   5   6  34      483.49      509.34     36.63 o 
   6   6  34      122.37      113.46     27.44 o 
   7   6  34       23.05       37.77     28.17 o 
  -6   7  34      142.86      219.48     42.74 o 
  -5   7  34      120.03      142.91     52.11 o 
  -4   7  34      382.04      393.07     43.21 o 
  -3   7  34      333.76      374.08     33.61 o 
  -2   7  34     1155.03     1209.78     87.61 o 
  -1   7  34      264.73      249.51     23.91 o 
   0   7  34       93.50      102.12     17.71 o 
   1   7  34      255.42      251.78     19.69 o 
   2   7  34     1082.08     1000.49     50.64 o 
   3   7  34      407.99      436.95     31.82 o 
   4   7  34      437.31      436.89     42.65 o 
   5   7  34      139.81      147.10     29.36 o 
   6   7  34      136.47      164.68     29.30 o 
  -5   8  34      176.76      161.81     56.93 o 
  -4   8  34       10.97       15.56     43.56 o 
  -3   8  34       30.76       31.61     42.71 o 
  -2   8  34      118.90      125.00     23.16 o 
  -1   8  34       66.03       67.05     21.65 o 
   0   8  34       90.99      117.24     19.83 o 
   1   8  34       62.43       42.57     22.55 o 
   2   8  34      153.13      140.00     35.17 o 
   3   8  34       68.96       68.47     21.36 o 
   4   8  34       53.27       83.09     25.94 o 
   5   8  34      213.43      229.68     44.07 o 
   6   8  34       44.41       38.77     27.94 o 
  -4   9  34      168.61      203.85     54.67 o 
  -3   9  34      453.09      471.88     64.68 o 
  -2   9  34       97.62       84.80     26.63 o 
  -1   9  34      394.56      375.40     35.95 o 
   0   9  34       21.17       17.63     19.55 o 
   1   9  34      431.09      476.52     44.27 o 
   2   9  34      105.87      112.57     37.77 o 
   3   9  34      514.39      522.36     53.87 o 
   4   9  34      151.39      136.16     24.97 o 
   5   9  34       91.02      104.34     25.24 o 
  -3  10  34      138.75      132.52     50.15 o 
  -2  10  34       14.38       41.43     26.33 o 
  -1  10  34        8.92       -3.94     25.40 o 
   0  10  34       52.94       38.54     23.41 o 
   1  10  34        3.28      -17.76     29.53 o 
   2  10  34       14.56       -7.56     30.29 o 
   3  10  34      124.37       97.15     35.01 o 
   4  10  34       41.90       36.80     28.07 o 
  -2  11  34      244.62      221.30     43.81 o 
  -1  11  34       35.04       59.19     43.53 o 
   0  11  34      497.91      480.01     43.99 o 
   1  11  34       38.31       46.73     34.78 o 
   2  11  34      263.16      251.95     66.63 o 
   1   0  35     5719.56     5906.69    197.95 o 
   2   0  35        6.33       44.40     10.71 o 
   3   0  35     1531.62     1481.02     41.37 o 
   4   0  35       30.09       26.02     13.70 o 
   5   0  35      115.49      151.82     16.92 o 
   6   0  35      232.49      275.26     21.16 o 
   7   0  35        0.53       24.98     23.66 o 
   8   0  35      121.45      131.12     64.80 o 
  -8   1  35       85.00      -40.09     60.89 o 
  -7   1  35      309.78      314.56     45.23 o 
  -6   1  35      220.74      224.98     19.97 o 
  -5   1  35        2.64       12.41     15.26 o 
  -4   1  35        8.50       24.03     13.75 o 
  -3   1  35     1469.51     1381.04     39.16 o 
  -2   1  35      954.38     1015.88     31.16 o 
  -1   1  35     1788.73     1957.24     62.44 o 
   0   1  35     5909.09     6159.92    182.06 o 
   1   1  35     2313.54     2245.23     75.50 o 
   2   1  35     1081.63     1115.19     32.18 o 
   3   1  35     1419.26     1354.59     42.06 o 
   4   1  35       19.58       17.54     14.26 o 
   5   1  35        1.87       14.11     16.51 o 
   6   1  35      200.77      203.56     21.78 o 
   7   1  35      388.34      384.64     29.88 o 
   8   1  35       88.00       86.94     40.51 o 
  -8   2  35       34.72       16.90     65.41 o 
  -7   2  35      173.20      139.00     88.38 o 
  -6   2  35       85.91       95.21     23.29 o 
  -5   2  35      660.86      653.04     30.12 o 
  -4   2  35      358.00      378.63     20.02 o 
  -3   2  35       11.54        7.10     11.58 o 
  -2   2  35     2255.34     2406.18     62.36 o 
  -1   2  35     1951.86     2153.31     53.32 o 
   0   2  35    10566.09    10416.84    304.27 o 
   1   2  35     1826.24     1733.17     69.71 o 
   2   2  35     2343.77     2400.25     68.76 o 
   3   2  35        7.09        3.93     11.76 o 
   4   2  35      397.64      419.56     21.95 o 
   5   2  35      595.93      624.42     28.96 o 
   6   2  35       87.31      119.71     20.56 o 
   7   2  35      132.43      183.75     26.10 o 
   8   2  35       49.27      105.68     30.52 o 
  -8   3  35      363.97      239.30     74.25 o 
  -7   3  35       17.29      -21.85     80.90 o 
  -6   3  35      454.44      411.56     41.00 o 
  -5   3  35      346.54      309.32     37.99 o 
  -4   3  35      224.84      228.40     18.33 o 
  -3   3  35     1953.23     1763.51     60.06 o 
  -2   3  35      312.25      352.57     19.78 o 
  -1   3  35     1791.62     1808.18     47.06 o 
   0   3  35      156.64      182.31     15.20 o 
   1   3  35     1689.68     1589.50     62.11 o 
   2   3  35      287.83      350.78     19.56 o 
   3   3  35     1947.86     1801.04     56.65 o 
   4   3  35      213.85      232.69     18.18 o 
   5   3  35      377.82      357.42     22.74 o 
   6   3  35      472.03      520.37     27.59 o 
   7   3  35       20.66       28.33     22.84 o 
   8   3  35      359.86      384.18     37.73 o 
  -7   4  35      126.91       73.31     38.77 o 
  -6   4  35      179.89      203.02     40.42 o 
  -5   4  35     1217.77     1270.78     50.53 o 
  -4   4  35      182.38      215.79     21.57 o 
  -3   4  35     1523.34     1488.88     61.97 o 
  -2   4  35     1714.03     1690.29     54.01 o 
  -1   4  35      361.81      417.32     21.82 o 
   0   4  35     5405.50     5227.69    129.18 o 
   1   4  35      299.71      371.27     23.67 o 
   2   4  35     1647.86     1550.69     60.57 o 
   3   4  35     1512.71     1455.04     54.43 o 
   4   4  35      228.98      256.40     21.56 o 
   5   4  35     1111.75     1129.22     43.35 o 
   6   4  35      199.40      214.32     25.29 o 
   7   4  35      117.85      143.47     28.22 o 
  -7   5  35      101.35       92.63     41.05 o 
  -6   5  35       85.83       63.87     88.20 o 
  -5   5  35      221.78      239.55     24.67 o 
  -4   5  35      559.32      560.62     33.12 o 
  -3   5  35      721.23      726.06     42.35 o 
  -2   5  35     1363.92     1344.56     83.25 o 
  -1   5  35      450.93      468.82     20.00 o 
   0   5  35      334.88      365.57     18.15 o 
   1   5  35      329.46      386.73     21.51 o 
   2   5  35     1573.26     1500.26     55.50 o 
   3   5  35      836.67      820.08     41.91 o 
   4   5  35      717.37      692.12     33.61 o 
   5   5  35      237.71      203.48     23.58 o 
   6   5  35       42.25       20.31     21.44 o 
   7   5  35       96.39      133.08     25.61 o 
  -7   6  35       78.04       45.39     62.42 o 
  -6   6  35      381.11      321.79     44.55 o 
  -5   6  35       74.48       85.74     34.67 o 
  -4   6  35      819.93      773.44     46.14 o 
  -3   6  35      462.68      535.05     41.36 o 
  -2   6  35      125.97      158.73     23.73 o 
  -1   6  35      529.70      534.63     28.30 o 
   0   6  35      128.55      143.18     15.38 o 
   1   6  35      678.36      706.45     32.07 o 
   2   6  35      132.83      162.30     22.71 o 
   3   6  35      459.77      441.75     31.82 o 
   4   6  35      697.18      654.10     40.57 o 
   5   6  35       72.19      128.42     30.67 o 
   6   6  35      378.53      422.33     34.56 o 
   7   6  35       99.10      147.87     50.67 o 
  -6   7  35       90.99      146.76     41.42 o 
  -5   7  35      174.89      197.41     40.78 o 
  -4   7  35      495.86      434.54     51.25 o 
  -3   7  35      538.34      582.63     38.04 o 
  -2   7  35      918.36      937.60     45.49 o 
  -1   7  35       92.60       86.11     20.21 o 
   0   7  35       76.35       55.20     16.93 o 
   1   7  35      119.57      128.15     18.14 o 
   2   7  35      800.11      779.11     44.09 o 
   3   7  35      561.57      666.55     38.58 o 
   4   7  35      500.65      472.84     34.92 o 
   5   7  35      211.47      215.31     29.71 o 
   6   7  35      128.74      122.10     28.85 o 
  -5   8  35       98.63       82.55     53.08 o 
  -4   8  35      307.45      341.01     60.71 o 
  -3   8  35      220.49      185.48     48.75 o 
  -2   8  35       76.21       76.81     22.24 o 
  -1   8  35       65.09       71.62     20.98 o 
   0   8  35       16.56       23.80     17.93 o 
   1   8  35       63.51       64.43     23.96 o 
   2   8  35       58.94       57.75     28.73 o 
   3   8  35      231.92      239.35     24.18 o 
   4   8  35      334.58      364.59     32.92 o 
   5   8  35      106.11      124.90     28.54 o 
   6   8  35      120.34      151.83     30.50 o 
  -4   9  35      106.91      105.43     48.38 o 
  -3   9  35      122.22      104.15     43.75 o 
  -2   9  35      160.13      120.90     27.49 o 
  -1   9  35       25.82       26.14     24.35 o 
   0   9  35       67.42       74.43     20.28 o 
   1   9  35       23.77       12.43     22.85 o 
   2   9  35      193.09      174.21     49.67 o 
   3   9  35      159.22      107.26     27.61 o 
   4   9  35      100.96       95.99     26.60 o 
   5   9  35       56.27       45.19     24.83 o 
  -3  10  35       91.05      110.68     49.85 o 
  -2  10  35       47.17       48.87     30.42 o 
  -1  10  35      160.64      138.15     29.64 o 
   0  10  35      118.76      106.91     24.93 o 
   1  10  35      161.35      170.58     34.50 o 
   2  10  35       51.91       54.38     32.54 o 
   3  10  35       95.35       64.48     34.05 o 
   4  10  35        2.04      -23.70     26.94 o 
  -2  11  35        5.69       -4.88     33.86 o 
  -1  11  35       89.53       53.52     41.25 o 
   0  11  35        0.17       18.68     24.27 o 
   1  11  35       71.19       67.13     34.12 o 
   2  11  35        1.98        4.29     31.77 o 
   0   0  36    17827.92    18118.56    818.31 o 
   1   0  36       11.39      105.61     18.80 o 
   2   0  36     2074.80     2068.82     65.10 o 
   3   0  36       42.50       32.15     11.38 o 
   4   0  36      172.64      176.69     16.11 o 
   5   0  36      388.51      391.91     21.16 o 
   6   0  36       19.59       40.75     17.29 o 
   7   0  36       86.38       90.25     25.02 o 
   8   0  36        3.11      -34.96     60.71 o 
  -8   1  36      273.14      185.12     68.52 o 
  -7   1  36      132.13      146.09     39.55 o 
  -6   1  36      385.09      421.31     23.74 o 
  -5   1  36      136.27      145.58     17.46 o 
  -4   1  36      223.37      223.72     16.88 o 
  -3   1  36      504.24      492.50     19.51 o 
  -2   1  36     1417.60     1477.07     41.18 o 
  -1   1  36     1352.82     1517.29     55.03 o 
   0   1  36      180.04      356.93     20.48 o 
   1   1  36     1554.02     1605.07     58.50 o 
   2   1  36     1570.18     1545.29     42.55 o 
   3   1  36      389.31      420.86     20.44 o 
   4   1  36      232.62      240.60     18.97 o 
   5   1  36      133.89      156.96     19.34 o 
   6   1  36      329.65      383.55     25.61 o 
   7   1  36      105.06      123.30     25.82 o 
   8   1  36      202.59      185.40     51.83 o 
  -8   2  36       29.27      -82.00     63.45 o 
  -7   2  36       78.02      130.61     51.59 o 
  -6   2  36      172.64      180.51     24.84 o 
  -5   2  36      129.59      147.07     19.58 o 
  -4   2  36      126.43      124.10     15.62 o 
  -3   2  36     1657.84     1557.46     43.86 o 
  -2   2  36      991.94     1029.37     30.99 o 
  -1   2  36     3068.31     3336.26     83.34 o 
   0   2  36     2821.18     3019.31     92.29 o 
   1   2  36     3242.90     3162.68    110.79 o 
   2   2  36      937.38      938.12     36.58 o 
   3   2  36     1618.62     1566.26     47.24 o 
   4   2  36      149.91      149.51     16.62 o 
   5   2  36      122.77      175.09     19.51 o 
   6   2  36      222.90      250.58     22.60 o 
   7   2  36       76.75       85.90     24.90 o 
   8   2  36       21.24       50.41     29.76 o 
  -8   3  36       10.49      -37.58     62.60 o 
  -7   3  36      178.73      171.77     40.14 o 
  -6   3  36       20.00      -19.49     34.16 o 
  -5   3  36      138.90      163.99     25.19 o 
  -4   3  36      901.69      870.50     34.59 o 
  -3   3  36      242.77      255.24     15.80 o 
  -2   3  36     1785.93     1689.53     53.68 o 
  -1   3  36      673.72      789.72     29.32 o 
   0   3  36       74.04       86.49     14.41 o 
   1   3  36      705.45      749.46     34.85 o 
   2   3  36     1651.34     1544.02     60.03 o 
   3   3  36      175.01      206.20     16.53 o 
   4   3  36      940.91      915.24     34.94 o 
   5   3  36      108.40       86.87     18.30 o 
   6   3  36       24.41       43.54     19.00 o 
   7   3  36      178.62      194.97     26.79 o 
   8   3  36        5.39       56.39     36.91 o 
  -7   4  36      217.29      303.81     70.65 o 
  -6   4  36      494.33      450.22     49.73 o 
  -5   4  36      591.97      638.64     34.84 o 
  -4   4  36     1140.01     1048.38     67.34 o 
  -3   4  36      237.81      264.49     25.24 o 
  -2   4  36      783.71      793.33     36.86 o 
  -1   4  36     1411.38     1440.06     47.89 o 
   0   4  36      570.70      621.86     24.52 o 
   1   4  36     1460.25     1414.24     54.13 o 
   2   4  36     1005.18      996.12     48.17 o 
   3   4  36      242.99      226.79     19.78 o 
   4   4  36     1211.51     1199.27     46.34 o 
   5   4  36      618.41      638.52     29.33 o 
   6   4  36      514.46      537.27     31.20 o 
   7   4  36      191.18      226.43     27.39 o 
  -7   5  36       12.62       72.55     64.06 o 
  -6   5  36      209.35      187.50     40.49 o 
  -5   5  36      174.53      165.15     23.44 o 
  -4   5  36      177.42      202.91     31.20 o 
  -3   5  36      980.75      931.14    116.89 o 
  -2   5  36      540.15      590.52     35.56 o 
  -1   5  36     1863.99     1836.13     55.34 o 
   0   5  36        6.58       15.10     12.11 o 
   1   5  36     1856.31     1804.57     67.55 o 
   2   5  36      549.72      569.92     34.60 o 
   3   5  36     1072.64      956.21     65.54 o 
   4   5  36      144.28      168.08     21.66 o 
   5   5  36      154.05      152.03     22.41 o 
   6   5  36      224.60      242.02     26.43 o 
   7   5  36        1.85        0.74     23.49 o 
  -7   6  36      151.78      134.60     64.80 o 
  -6   6  36       79.95      162.00     40.06 o 
  -5   6  36      778.88      746.99     57.50 o 
  -4   6  36      594.11      625.31     39.29 o 
  -3   6  36      702.16      705.90     42.15 o 
  -2   6  36      359.50      351.87     32.92 o 
  -1   6  36      106.55      103.89     16.09 o 
   0   6  36     1002.50     1016.99     36.99 o 
   1   6  36       95.49      107.72     21.75 o 
   2   6  36      446.74      406.44     29.64 o 
   3   6  36      791.72      752.18     42.24 o 
   4   6  36      536.57      538.62     37.27 o 
   5   6  36      711.44      718.09     44.05 o 
   6   6  36       54.79       79.95     29.23 o 
   7   6  36      131.10      155.78     31.27 o 
  -6   7  36      107.09      108.51     40.41 o 
  -5   7  36       77.37       93.76     36.90 o 
  -4   7  36       70.51       53.94     37.65 o 
  -3   7  36      758.36      750.86     79.17 o 
  -2   7  36      330.13      284.33     34.60 o 
  -1   7  36       68.29       59.55     19.65 o 
   0   7  36      120.82      104.18     18.04 o 
   1   7  36       29.21       44.81     16.44 o 
   2   7  36      333.12      305.87     28.31 o 
   3   7  36      809.41      746.65     42.56 o 
   4   7  36       78.59      103.91     26.52 o 
   5   7  36       62.19      101.47     27.38 o 
   6   7  36      123.27      103.03     29.66 o 
  -5   8  36      383.20      403.61     68.03 o 
  -4   8  36       94.95       13.06     47.90 o 
  -3   8  36      274.60      296.65     57.05 o 
  -2   8  36       76.36      122.34     30.12 o 
  -1   8  36      328.39      309.57     27.15 o 
   0   8  36      204.98      204.78     21.64 o 
   1   8  36      336.50      332.11     36.54 o 
   2   8  36      109.41      127.62     27.31 o 
   3   8  36      235.35      294.23     30.10 o 
   4   8  36      134.33      114.77     27.24 o 
   5   8  36      429.35      478.55     45.19 o 
   6   8  36       75.65       64.31     28.97 o 
  -4   9  36      108.82      135.27     53.81 o 
  -3   9  36      119.51      142.83     49.73 o 
  -2   9  36       56.90       90.71     49.12 o 
  -1   9  36       69.39       48.73     26.55 o 
   0   9  36       97.65       70.98     22.46 o 
   1   9  36       74.54       66.09     29.34 o 
   2   9  36       52.10       22.01     28.93 o 
   3   9  36      163.36      153.77     32.30 o 
   4   9  36      149.38      155.39     25.44 o 
   5   9  36       20.68        1.96     24.88 o 
  -3  10  36       36.88       34.23     45.52 o 
  -2  10  36       54.24       22.39     43.56 o 
  -1  10  36      215.76      200.62     32.52 o 
   0  10  36       68.59       53.93     23.75 o 
   1  10  36      218.66      219.64     36.01 o 
   2  10  36       36.38       37.60     32.13 o 
   3  10  36       25.15       19.26     33.74 o 
   4  10  36       92.06       68.12     28.75 o 
  -1  11  36        5.47      -57.72     35.69 o 
   0  11  36       38.95       36.24     34.75 o 
   1  11  36        9.63       28.99     31.84 o 
   2  11  36       46.55       27.82     33.63 o 
   1   0  37     1672.44     1868.61     68.18 o 
   2   0  37       34.13       43.43     10.74 o 
   3   0  37      142.50      135.12     13.19 o 
   4   0  37       79.94       98.19     14.66 o 
   5   0  37      853.11      839.84     32.18 o 
   6   0  37      283.49      319.10     21.71 o 
   7   0  37       41.53       32.02     23.90 o 
   8   0  37      173.89      164.80     68.21 o 
  -8   1  37       21.36      -48.20     62.11 o 
  -7   1  37       69.17       50.53     37.21 o 
  -6   1  37       17.82       36.43     17.32 o 
  -5   1  37      138.36      140.39     19.22 o 
  -4   1  37      201.93      218.85     16.81 o 
  -3   1  37     2463.75     2374.73     63.02 o 
  -2   1  37     2697.19     2745.86     79.00 o 
  -1   1  37     3290.66     3410.68    130.32 o 
   0   1  37     1819.22     1951.07     61.70 o 
   1   1  37     3328.33     3303.60    115.93 o 
   2   1  37     3139.00     3028.20    101.04 o 
   3   1  37     2585.64     2430.61     68.40 o 
   4   1  37      203.78      190.95     18.12 o 
   5   1  37      113.33      116.39     18.43 o 
   6   1  37       16.82        8.30     19.85 o 
   7   1  37       87.83       96.03     24.94 o 
   8   1  37       24.65       26.51     39.23 o 
  -8   2  37       24.47      -39.72     64.43 o 
  -7   2  37      362.37      385.37    126.76 o 
  -6   2  37       51.70       67.46     26.91 o 
  -5   2  37     1453.64     1378.17     48.82 o 
  -4   2  37      360.16      347.71     19.43 o 
  -3   2  37        5.47       23.64     12.78 o 
  -2   2  37     1696.81     1644.60     48.80 o 
  -1   2  37     1138.45     1272.30     37.33 o 
   0   2  37      835.20      937.16     34.81 o 
   1   2  37     1058.40     1031.50     46.15 o 
   2   2  37     1818.53     1587.32     63.86 o 
   3   2  37        3.05       17.95     13.17 o 
   4   2  37      295.71      316.40     20.33 o 
   5   2  37     1370.42     1392.26     48.90 o 
   6   2  37       28.45       17.51     19.69 o 
   7   2  37      355.31      431.13     30.89 o 
   8   2  37       22.61       62.93     30.76 o 
  -8   3  37      108.30       31.00     70.72 o 
  -7   3  37       32.97       15.01     55.13 o 
  -6   3  37      564.04      527.65    150.25 o 
  -5   3  37      101.18      137.72     27.14 o 
  -4   3  37      915.07      910.03     35.84 o 
  -3   3  37     2381.27     2215.23     67.46 o 
  -2   3  37      934.90      961.80     38.32 o 
  -1   3  37     5466.98     5438.76    134.80 o 
   0   3  37        3.85        3.57     13.38 o 
   1   3  37     5121.89     4668.90    167.90 o 
   2   3  37      958.78      922.08     40.94 o 
   3   3  37     2350.53     2195.28     77.17 o 
   4   3  37      904.37      896.42     35.10 o 
   5   3  37       96.55      117.81     18.51 o 
   6   3  37      609.86      597.32     33.34 o 
   7   3  37       12.54       42.06     27.25 o 
   8   3  37       76.13       96.05     31.80 o 
  -7   4  37      207.54      238.90     44.11 o 
  -6   4  37      185.36      165.76     45.58 o 
  -5   4  37      171.90      215.35     24.44 o 
  -4   4  37      320.82      335.44     25.51 o 
  -3   4  37      387.51      406.22     31.64 o 
  -2   4  37      681.61      684.79     30.10 o 
  -1   4  37      118.76      148.30     13.79 o 
   0   4  37      506.09      507.55     24.52 o 
   1   4  37       64.24       77.09     17.20 o 
   2   4  37      781.66      697.37     34.31 o 
   3   4  37      393.77      367.63     24.08 o 
   4   4  37      412.23      414.81     23.05 o 
   5   4  37      146.50      181.92     19.96 o 
   6   4  37      207.46      228.15     24.66 o 
   7   4  37      218.79      246.94     37.30 o 
  -7   5  37       86.84       42.47     65.47 o 
  -6   5  37      362.25      330.94     46.06 o 
  -5   5  37      286.34      321.72     30.64 o 
  -4   5  37     1032.18      969.93     53.29 o 
  -3   5  37       43.15       30.62     22.16 o 
  -2   5  37     1571.38     1638.26     74.53 o 
  -1   5  37      161.29      186.93     15.22 o 
   0   5  37     1464.45     1382.05     46.52 o 
   1   5  37      161.44      187.02     20.01 o 
   2   5  37     1552.42     1433.09     67.06 o 
   3   5  37       60.36       79.07     21.83 o 
   4   5  37      980.20      953.59     41.67 o 
   5   5  37      274.09      261.57     25.98 o 
   6   5  37      348.19      374.03     28.36 o 
   7   5  37       97.98      118.77     29.64 o 
  -7   6  37       27.68       10.98     60.77 o 
  -6   6  37      296.80      364.05     45.33 o 
  -5   6  37      412.91      406.19     45.91 o 
  -4   6  37      164.97      128.10     34.94 o 
  -3   6  37      680.78      678.34     48.12 o 
  -2   6  37      139.33      122.70     23.06 o 
  -1   6  37      125.56      139.10     16.99 o 
   0   6  37     1299.78     1361.91     46.18 o 
   1   6  37      100.78      128.15     22.47 o 
   2   6  37       97.54       73.91     22.58 o 
   3   6  37      631.66      611.87     38.94 o 
   4   6  37      201.70      218.46     26.98 o 
   5   6  37      408.21      427.93     34.75 o 
   6   6  37      267.88      263.39     32.36 o 
   7   6  37       32.01        8.54     28.27 o 
  -6   7  37       34.05      105.68     61.32 o 
  -5   7  37      152.02      104.96     36.64 o 
  -4   7  37       42.35       22.96     41.86 o 
  -3   7  37      717.76      711.34     65.79 o 
  -2   7  37      348.19      362.81     38.71 o 
  -1   7  37      819.87      800.88     45.43 o 
   0   7  37       28.89       50.41     17.20 o 
   1   7  37      706.70      700.16     40.43 o 
   2   7  37      415.10      429.71     50.63 o 
   3   7  37      796.71      769.84     44.54 o 
   4   7  37       56.99       59.88     30.80 o 
   5   7  37      211.27      191.05     37.58 o 
   6   7  37       33.45       32.94     28.61 o 
  -5   8  37      109.71       86.09     52.66 o 
  -4   8  37      146.46      117.15     50.58 o 
  -3   8  37      117.92      115.44     48.93 o 
  -2   8  37      251.39      303.41     36.31 o 
  -1   8  37      160.47      173.39     23.33 o 
   0   8  37       32.08       35.95     19.11 o 
   1   8  37      190.50      181.47     31.58 o 
   2   8  37      246.79      247.77     40.69 o 
   3   8  37       85.33       62.95     25.63 o 
   4   8  37      122.80      141.84     28.02 o 
   5   8  37      161.00      226.09     31.08 o 
  -4   9  37      312.55      342.47     60.47 o 
  -3   9  37      109.23      116.11     47.04 o 
  -2   9  37      450.63      378.84     56.13 o 
  -1   9  37       25.85       50.69     26.71 o 
   0   9  37      359.82      356.72     30.18 o 
   1   9  37       17.00       32.30     29.24 o 
   2   9  37      492.85      365.86     40.15 o 
   3   9  37       86.28       73.03     27.84 o 
   4   9  37      233.92      219.40     27.37 o 
   5   9  37       13.09       -3.07     24.50 o 
  -2  10  37       95.56      151.19     46.55 o 
  -1  10  37       32.99       47.56     26.57 o 
   0  10  37        5.47       11.79     23.25 o 
   1  10  37       32.45       55.82     42.22 o 
   2  10  37       95.74       73.80     33.80 o 
   3  10  37        1.79      -19.51     33.05 o 
  -1  11  37      164.16      142.83     40.88 o 
   0  11  37        8.63       10.01     40.39 o 
   1  11  37      166.56      167.09     76.97 o 
   2  11  37        9.62        6.46     33.92 o 
   0   0  38     1890.35     2024.30     98.90 o 
   1   0  38     1050.58     1201.36     47.62 o 
   2   0  38      314.54      400.01     43.00 o 
   3   0  38     1076.37      981.02     36.08 o 
   4   0  38     1530.50     1439.41     44.60 o 
   5   0  38        9.75       22.25     15.42 o 
   6   0  38      429.31      436.81     24.38 o 
   7   0  38      271.49      299.63     29.55 o 
   8   0  38        1.38       69.86     63.27 o 
  -8   1  38       33.49       79.56     63.76 o 
  -7   1  38       13.53      -14.12     34.71 o 
  -6   1  38       71.44       68.57     19.98 o 
  -5   1  38      198.80      211.29     19.41 o 
  -4   1  38      851.51      794.10     30.06 o 
  -3   1  38     1287.77     1251.64     39.68 o 
  -2   1  38     2614.26     2498.12     64.68 o 
  -1   1  38     4991.57     5071.11    160.33 o 
   0   1  38       44.22      118.89     13.36 o 
   1   1  38     4443.71     4389.23    159.85 o 
   2   1  38     2108.76     1865.90     79.05 o 
   3   1  38     1348.07     1302.93     43.52 o 
   4   1  38      875.32      819.63     33.11 o 
   5   1  38      170.55      211.34     20.27 o 
   6   1  38       68.48       72.99     20.62 o 
   7   1  38       11.92       -1.58     23.42 o 
   8   1  38       30.89       18.47     49.97 o 
  -8   2  38       40.08      -69.56     63.94 o 
  -7   2  38      153.19      165.87     38.29 o 
  -6   2  38      279.25      319.58     40.17 o 
  -5   2  38      942.03      957.58     40.55 o 
  -4   2  38      441.53      472.45     22.44 o 
  -3   2  38     1978.66     1835.69     54.12 o 
  -2   2  38      165.34      236.82     15.34 o 
  -1   2  38      693.94      807.33     34.23 o 
   0   2  38       80.13      137.78     14.39 o 
   1   2  38      714.56      681.29     34.89 o 
   2   2  38      113.89      115.43     19.65 o 
   3   2  38     2074.25     1884.77     66.36 o 
   4   2  38      515.15      520.78     24.81 o 
   5   2  38     1110.64     1181.07     41.50 o 
   6   2  38      302.36      307.75     24.32 o 
   7   2  38      149.04      146.56     25.93 o 
   8   2  38       43.53       59.95     31.04 o 
  -7   3  38      161.78       87.27     74.25 o 
  -6   3  38      119.09      151.95     69.53 o 
  -5   3  38      331.68      332.25     26.61 o 
  -4   3  38       74.75       90.69     17.27 o 
  -3   3  38      583.32      600.95     28.18 o 
  -2   3  38     1416.55     1533.22     46.56 o 
  -1   3  38       74.57      113.99     14.82 o 
   0   3  38     1944.83     1891.16     61.20 o 
   1   3  38      165.90      162.95     22.64 o 
   2   3  38     1639.72     1499.97     58.80 o 
   3   3  38      697.30      667.74     31.57 o 
   4   3  38       91.11      101.68     16.49 o 
   5   3  38      371.61      388.13     23.73 o 
   6   3  38       90.29      131.16     23.49 o 
   7   3  38      168.39      184.57     26.82 o 
  -7   4  38       47.21       28.05     39.08 o 
  -6   4  38       15.91       25.91     36.01 o 
  -5   4  38      587.15      588.60     32.10 o 
  -4   4  38      182.56      144.45     25.35 o 
  -3   4  38      643.55      724.63     35.12 o 
  -2   4  38     2117.72     2064.33     85.61 o 
  -1   4  38      113.42      133.30     14.03 o 
   0   4  38     2144.29     2050.59     66.31 o 
   1   4  38       94.22       77.99     18.37 o 
   2   4  38     1871.80     1690.23     68.62 o 
   3   4  38      583.79      619.53     38.02 o 
   4   4  38      173.15      184.41     20.50 o 
   5   4  38      456.63      481.25     26.70 o 
   6   4  38        3.94       -9.09     21.39 o 
   7   4  38       45.81       40.99     23.82 o 
  -7   5  38      139.17      259.55     72.61 o 
  -6   5  38      396.34      382.19     48.16 o 
  -5   5  38      224.66      198.60     67.15 o 
  -4   5  38      272.09      254.17     31.18 o 
  -3   5  38      584.20      637.77     37.76 o 
  -2   5  38        9.24        9.11     18.02 o 
  -1   5  38      481.76      496.70     21.71 o 
   0   5  38      168.71      170.85     19.37 o 
   1   5  38      385.31      387.78     26.38 o 
   2   5  38       17.96       12.26     20.96 o 
   3   5  38      520.66      495.03     35.10 o 
   4   5  38      300.96      287.39     24.26 o 
   5   5  38      254.77      247.73     24.18 o 
   6   5  38      419.19      431.88     30.31 o 
   7   5  38       90.42       63.50     28.99 o 
  -6   6  38       33.09       -0.82     38.28 o 
  -5   6  38        5.92       23.84     32.99 o 
  -4   6  38      188.94      177.13     28.13 o 
  -3   6  38      286.60      277.35     29.76 o 
  -2   6  38     1016.69      902.46     86.27 o 
  -1   6  38      364.81      419.34     22.68 o 
   0   6  38     1529.52     1591.71     58.94 o 
   1   6  38      377.70      399.86     29.62 o 
   2   6  38      944.35      887.82     47.25 o 
   3   6  38      249.33      290.51     38.12 o 
   4   6  38      272.56      241.08     28.92 o 
   5   6  38       12.86       32.47     25.44 o 
   6   6  38       15.65       33.31     27.41 o 
  -6   7  38      359.05      257.79     71.81 o 
  -5   7  38      101.95       62.64     47.50 o 
  -4   7  38      753.24      789.84     56.83 o 
  -3   7  38       19.78      -15.18     24.82 o 
  -2   7  38      133.59      168.61     29.94 o 
  -1   7  38      198.24      231.83     31.24 o 
   0   7  38      234.48      233.11     33.57 o 
   1   7  38      169.18      181.71     24.90 o 
   2   7  38      179.37      178.61     25.95 o 
   3   7  38       18.67       51.87     24.43 o 
   4   7  38      690.40      704.73     43.82 o 
   5   7  38       50.04       40.81     26.74 o 
   6   7  38      388.64      404.11     36.82 o 
  -5   8  38       14.61       57.84     49.91 o 
  -4   8  38      231.01      262.24     56.01 o 
  -3   8  38      202.53      219.35     51.68 o 
  -2   8  38      430.35      487.63     41.87 o 
  -1   8  38      546.32      600.85     40.55 o 
   0   8  38     1099.70     1042.28     64.67 o 
   1   8  38      664.45      608.12     83.31 o 
   2   8  38      429.14      415.28     40.02 o 
   3   8  38      194.30      171.96     27.52 o 
   4   8  38      210.48      238.82     40.66 o 
   5   8  38       14.85       23.94     27.44 o 
  -4   9  38       68.13       60.77     48.63 o 
  -3   9  38      178.95      148.02     53.02 o 
  -2   9  38       27.53       13.18     41.06 o 
  -1   9  38       49.76       32.30     25.59 o 
   0   9  38       33.86       59.46     23.70 o 
   1   9  38       53.36       16.64     28.84 o 
   2   9  38       20.25       35.27     31.19 o 
   3   9  38      211.20      224.15     31.41 o 
   4   9  38       92.74      107.91     25.67 o 
  -2  10  38      117.90      166.20     48.87 o 
  -1  10  38       42.12       56.48     27.38 o 
   0  10  38      227.15      214.29     32.46 o 
   1  10  38       41.12        6.13     31.82 o 
   2  10  38       79.77       80.62     33.82 o 
   3  10  38       23.14       45.01     39.23 o 
  -1  11  38        8.68       -5.37     36.61 o 
   0  11  38       91.01      125.69     44.05 o 
   1  11  38       15.16       34.93     33.08 o 
   1   0  39     1800.77     2019.35     73.26 o 
   2   0  39     4709.01     4502.13    181.59 o 
   3   0  39      681.75      685.40     29.52 o 
   4   0  39     1894.24     1851.45     54.74 o 
   5   0  39     1294.32     1304.22     42.37 o 
   6   0  39       82.70      100.19     21.19 o 
   7   0  39       90.19      140.75     30.46 o 
   8   0  39       39.53       89.02     67.54 o 
  -8   1  39       85.72       17.39     68.70 o 
  -7   1  39       42.19       26.09     36.03 o 
  -6   1  39      862.89      905.38     52.24 o 
  -5   1  39       50.63       82.64     17.16 o 
  -4   1  39     1011.68      990.51     34.40 o 
  -3   1  39      309.67      328.42     20.17 o 
  -2   1  39       36.97       51.87     16.35 o 
  -1   1  39      216.48      296.95     21.12 o 
   0   1  39      421.36      470.09     21.86 o 
   1   1  39      292.47      362.75     25.21 o 
   2   1  39       44.61       46.22     16.03 o 
   3   1  39      302.47      332.25     22.49 o 
   4   1  39      980.38      980.89     37.76 o 
   5   1  39       17.42       29.28     17.84 o 
   6   1  39      894.79      938.64     39.95 o 
   7   1  39       52.47      104.43     25.31 o 
   8   1  39       95.94      128.48     42.34 o 
  -7   2  39       31.31       64.01     37.62 o 
  -6   2  39      161.06      214.86     47.10 o 
  -5   2  39      124.68      139.68     19.57 o 
  -4   2  39     1742.63     1630.36     51.38 o 
  -3   2  39     1781.78     1669.74     54.47 o 
  -2   2  39     4037.15     3948.89    104.53 o 
  -1   2  39      971.47     1010.94     40.61 o 
   0   2  39     3956.26     3990.85    120.28 o 
   1   2  39      933.94      895.37     40.57 o 
   2   2  39     3936.60     3565.53    129.75 o 
   3   2  39     1704.13     1633.44     60.71 o 
   4   2  39     1906.07     1805.72     56.49 o 
   5   2  39      168.14      182.43     20.08 o 
   6   2  39      125.57      170.41     26.46 o 
   7   2  39       28.42       24.81     24.04 o 
  -7   3  39       70.27       27.51     39.09 o 
  -6   3  39      558.88      528.07     70.47 o 
  -5   3  39      262.29      284.65     26.90 o 
  -4   3  39      392.57      377.67     22.96 o 
  -3   3  39      204.24      178.12     17.34 o 
  -2   3  39      767.71      790.81     31.40 o 
  -1   3  39      409.45      437.64     23.74 o 
   0   3  39     1494.74     1441.62     50.61 o 
   1   3  39      354.39      344.01     24.65 o 
   2   3  39      834.91      731.67     36.57 o 
   3   3  39      181.94      199.80     24.22 o 
   4   3  39      417.70      411.07     25.29 o 
   5   3  39      306.96      288.52     22.39 o 
   6   3  39      472.52      504.50     32.26 o 
   7   3  39      124.19      108.12     25.56 o 
  -7   4  39      158.57      100.14     86.34 o 
  -6   4  39       63.22       44.52     36.85 o 
  -5   4  39      227.57      235.95     26.78 o 
  -4   4  39      164.34      158.30     25.63 o 
  -3   4  39     2180.80     2126.69     95.57 o 
  -2   4  39      553.62      594.99     28.80 o 
  -1   4  39     1792.62     1825.46     69.89 o 
   0   4  39     1125.11     1145.02     50.62 o 
   1   4  39     1816.76     1749.61     68.63 o 
   2   4  39      485.30      431.66     31.73 o 
   3   4  39     2120.30     1846.85     81.34 o 
   4   4  39      147.06      151.32     20.78 o 
   5   4  39      236.97      241.78     24.08 o 
   6   4  39       67.09       73.09     22.62 o 
   7   4  39      188.04      192.69     26.66 o 
  -7   5  39      199.84      108.91     68.15 o 
  -6   5  39      149.46      182.50     54.30 o 
  -5   5  39      145.84      106.75     36.16 o 
  -4   5  39      193.52      178.30     27.47 o 
  -3   5  39       54.92       30.49     25.29 o 
  -2   5  39       71.44       50.64     18.19 o 
  -1   5  39      324.60      369.94     18.81 o 
   0   5  39      306.87      357.69     24.23 o 
   1   5  39      280.75      302.74     23.73 o 
   2   5  39       33.95       47.60     22.71 o 
   3   5  39       53.34       43.83     23.16 o 
   4   5  39      172.88      177.04     36.23 o 
   5   5  39      119.03       78.17     21.94 o 
   6   5  39      151.27      166.51     24.87 o 
   7   5  39      191.92      156.39     31.65 o 
  -6   6  39       67.54       24.26     39.35 o 
  -5   6  39       70.93       89.75     36.82 o 
  -4   6  39      185.31      205.65     29.30 o 
  -3   6  39      684.07      676.86     50.01 o 
  -2   6  39      624.57      566.65     35.35 o 
  -1   6  39      468.08      483.14     27.48 o 
   0   6  39      491.20      473.77     31.34 o 
   1   6  39      406.70      457.28     32.09 o 
   2   6  39      579.91      543.69     35.52 o 
   3   6  39      670.81      647.67     39.31 o 
   4   6  39      245.16      205.02     27.99 o 
   5   6  39       71.34       71.44     27.08 o 
   6   6  39       31.86       24.02     27.47 o 
  -6   7  39       22.18       33.37     63.88 o 
  -5   7  39      110.35       55.15     37.37 o 
  -4   7  39      136.69       86.29     77.31 o 
  -3   7  39      105.06       65.50     30.25 o 
  -2   7  39       36.95       46.35     26.46 o 
  -1   7  39     1433.96     1340.39     61.72 o 
   0   7  39       15.67       63.56     40.88 o 
   1   7  39     1311.80     1302.67     60.66 o 
   2   7  39       22.62       47.60     24.04 o 
   3   7  39      109.69      102.54     26.31 o 
   4   7  39      154.37      145.58     27.64 o 
   5   7  39      107.76      102.85     28.46 o 
   6   7  39       37.11       21.47     29.42 o 
  -4   8  39      104.31       84.87     49.85 o 
  -3   8  39      171.64      123.68     48.51 o 
  -2   8  39      226.96      219.59     46.37 o 
  -1   8  39      170.82      231.61     24.83 o 
   0   8  39      925.24      812.03     61.54 o 
   1   8  39      182.55      169.95     50.95 o 
   2   8  39      145.73      169.72     27.86 o 
   3   8  39      148.81      149.68     51.18 o 
   4   8  39      121.34      120.16     34.32 o 
   5   8  39      184.36      176.87     31.03 o 
  -3   9  39      120.57      136.92     51.37 o 
  -2   9  39      105.22       72.06     44.42 o 
  -1   9  39       57.49       65.18     29.29 o 
   0   9  39      100.12       69.95     28.91 o 
   1   9  39       80.85       49.62     44.85 o 
   2   9  39      128.18      107.20     43.44 o 
   3   9  39      117.60       86.15     48.37 o 
   4   9  39       14.92       10.82     24.73 o 
  -2  10  39       94.59      131.73     47.35 o 
  -1  10  39      219.04      254.77     33.78 o 
   0  10  39      191.96      133.03     30.51 o 
   1  10  39      243.98      254.64     47.07 o 
   2  10  39      122.03      102.93     57.08 o 
   3  10  39      229.65      173.90     39.71 o 
  -1  11  39       15.01       25.02     37.89 o 
   0  11  39       47.63       27.40     40.76 o 
   1  11  39        9.49       -6.50     32.84 o 
   0   0  40     1138.48     1336.14     69.67 o 
   1   0  40     2043.60     2045.39     73.98 o 
   2   0  40     1758.92     1656.41     63.28 o 
   3   0  40     4754.40     4395.69    129.25 o 
   4   0  40      228.25      291.19     21.06 o 
   5   0  40      399.04      418.12     22.50 o 
   6   0  40       19.41       55.28     22.19 o 
   7   0  40       15.16       33.53     28.23 o 
   8   0  40       15.32       36.43     63.39 o 
  -8   1  40       95.86       55.83     65.29 o 
  -7   1  40      312.68      342.22     46.00 o 
  -6   1  40      315.26      396.40     48.69 o 
  -5   1  40     1083.29     1038.01     39.29 o 
  -4   1  40      522.60      525.89     24.25 o 
  -3   1  40     1757.31     1680.35     68.47 o 
  -2   1  40      297.25      321.76     23.08 o 
  -1   1  40        2.53       32.40     14.27 o 
   0   1  40      245.38      294.49     17.48 o 
   1   1  40        5.07       22.41     15.74 o 
   2   1  40      304.08      266.64     22.42 o 
   3   1  40     1931.88     1834.93     64.10 o 
   4   1  40      567.27      593.27     26.90 o 
   5   1  40     1344.28     1321.41     44.42 o 
   6   1  40      405.39      405.83     29.61 o 
   7   1  40      363.94      450.82     32.46 o 
   8   1  40       93.96      178.27     43.30 o 
  -7   2  40       97.41      119.57     48.35 o 
  -6   2  40      431.81      409.46     44.08 o 
  -5   2  40      243.26      260.40     21.16 o 
  -4   2  40      507.37      501.61     22.48 o 
  -3   2  40     1955.86     1853.00     65.80 o 
  -2   2  40     1112.47     1166.68     54.77 o 
  -1   2  40     1318.02     1376.79     51.48 o 
   0   2  40     1161.67     1232.40     42.95 o 
   1   2  40     1260.44     1235.77     51.19 o 
   2   2  40     1249.68     1187.51     49.32 o 
   3   2  40     1630.97     1485.07     83.10 o 
   4   2  40      423.34      415.49     26.65 o 
   5   2  40      240.20      233.37     21.56 o 
   6   2  40      358.03      360.04     28.50 o 
   7   2  40      102.19      125.33     30.33 o 
  -7   3  40       21.03       53.90     38.87 o 
  -6   3  40      828.05      805.01     60.93 o 
  -5   3  40      131.51      164.94     21.79 o 
  -4   3  40     1256.21     1211.81     47.32 o 
  -3   3  40      201.84      188.86     17.78 o 
  -2   3  40      914.26      922.98     35.01 o 
  -1   3  40     1288.68     1356.86     82.74 o 
   0   3  40      719.28      731.14     31.15 o 
   1   3  40     1301.42     1200.54     50.84 o 
   2   3  40     1073.06      927.40     50.83 o 
   3   3  40      273.05      276.81     25.03 o 
   4   3  40     1178.70     1093.51     47.00 o 
   5   3  40      155.22      133.32     21.78 o 
   6   3  40      746.74      754.32     39.84 o 
   7   3  40       12.13       11.91     24.23 o 
  -7   4  40       95.75       15.38     64.31 o 
  -6   4  40       47.21       16.87     54.15 o 
  -5   4  40      310.40      325.99     30.53 o 
  -4   4  40      530.64      477.86     34.53 o 
  -3   4  40       91.74      124.89     19.24 o 
  -2   4  40     1454.94     1458.08     65.73 o 
  -1   4  40       29.08       57.27     17.17 o 
   0   4  40       14.09        3.34     16.06 o 
   1   4  40       60.86       94.55     18.86 o 
   2   4  40     1481.48     1349.18     63.26 o 
   3   4  40      128.41      120.87     24.27 o 
   4   4  40      576.99      537.08     36.61 o 
   5   4  40      266.13      243.87     24.57 o 
   6   4  40       14.83       12.61     21.38 o 
   7   4  40       39.45       22.85     24.72 o 
  -7   5  40        6.26       39.11     66.38 o 
  -6   5  40       83.63       24.17     35.89 o 
  -5   5  40        0.88       10.08     33.32 o 
  -4   5  40      155.07      138.01     26.16 o 
  -3   5  40      755.61      704.68     52.77 o 
  -2   5  40      529.47      558.75     32.45 o 
  -1   5  40     1974.66     2014.40     72.31 o 
   0   5  40     1379.57     1290.51     51.62 o 
   1   5  40     2060.97     1934.62     83.02 o 
   2   5  40      432.09      432.98     32.59 o 
   3   5  40      773.97      696.87     41.22 o 
   4   5  40      150.16      162.41     26.77 o 
   5   5  40        9.80        8.68     20.71 o 
   6   5  40      108.08       82.72     23.48 o 
   7   5  40       12.11       33.56     28.70 o 
  -6   6  40      282.08      278.90     45.75 o 
  -5   6  40      180.52      196.21     45.27 o 
  -4   6  40       29.07       41.85     26.62 o 
  -3   6  40       35.29       24.09     23.98 o 
  -2   6  40      461.64      453.36     32.34 o 
  -1   6  40       14.08       30.06     16.13 o 
   0   6  40       12.62       50.66     20.84 o 
   1   6  40       18.77        8.93     21.72 o 
   2   6  40      367.10      381.05     31.38 o 
   3   6  40       24.76       27.18     24.43 o 
   4   6  40       18.65       33.82     25.87 o 
   5   6  40      229.82      232.79     31.33 o 
   6   6  40      243.76      249.87     32.95 o 
  -6   7  40        1.26        2.93     64.43 o 
  -5   7  40       99.49      111.05     38.46 o 
  -4   7  40       72.89       51.94     36.33 o 
  -3   7  40       18.43       -9.46     24.13 o 
  -2   7  40      643.74      704.12     49.89 o 
  -1   7  40       72.19      115.01     21.75 o 
   0   7  40     1889.59     1715.30    200.19 o 
   1   7  40       90.48      156.42     27.09 o 
   2   7  40      825.06      823.98     46.66 o 
   3   7  40       22.83       26.07     24.85 o 
   4   7  40       50.72       38.71     27.21 o 
   5   7  40       72.89       61.64     28.17 o 
   6   7  40        1.43       -1.19     28.31 o 
  -4   8  40       61.25       58.21     46.98 o 
  -3   8  40      172.29      189.88     50.58 o 
  -2   8  40      133.41      141.86     44.11 o 
  -1   8  40       21.39        2.40     20.95 o 
   0   8  40       18.74       58.98     52.78 o 
   1   8  40       14.10        9.40     29.37 o 
   2   8  40      105.57       66.29     26.41 o 
   3   8  40      163.48      154.54     29.02 o 
   4   8  40       98.58       88.76     28.79 o 
   5   8  40        8.86       -7.28     29.10 o 
  -3   9  40      433.44      415.08     63.15 o 
  -2   9  40       40.11       14.95     40.94 o 
  -1   9  40      897.45      792.30     52.46 o 
   0   9  40       87.67      168.95     43.26 o 
   1   9  40      740.38      623.96    104.18 o 
   2   9  40       57.60       93.70     33.90 o 
   3   9  40      425.64      350.94     46.20 o 
   4   9  40       81.75       50.41     26.09 o 
  -2  10  40       25.06       49.54     44.05 o 
  -1  10  40       29.66       29.29     28.53 o 
   0  10  40        6.87       32.22     40.88 o 
   1  10  40       19.09        0.94     31.73 o 
   2  10  40       31.77       51.07     34.10 o 
   3  10  40        3.50      -45.89     33.04 o 
   0  11  40      100.16      112.69     43.38 o 
   1   0  41      102.03      163.77     18.28 o 
   2   0  41     1035.70     1052.41     45.39 o 
   3   0  41      405.97      407.72     25.23 o 
   4   0  41      311.43      329.75     21.72 o 
   5   0  41     1114.62     1069.92     41.69 o 
   6   0  41      106.79      144.56     24.77 o 
   7   0  41      191.74      207.15     30.94 o 
  -7   1  41       88.06      112.82     53.05 o 
  -6   1  41      668.01      691.55     40.76 o 
  -5   1  41      680.35      691.80     28.73 o 
  -4   1  41     1412.64     1316.13     43.43 o 
  -3   1  41     2700.86     2531.09     77.99 o 
  -2   1  41      658.37      670.92     36.35 o 
  -1   1  41      816.30      937.38     36.50 o 
   0   1  41       93.32      120.93     14.13 o 
   1   1  41      881.97      885.47     39.49 o 
   2   1  41      537.04      494.06     29.75 o 
   3   1  41     2697.87     2534.76    102.87 o 
   4   1  41     1561.60     1471.15     55.00 o 
   5   1  41      573.24      619.76     30.79 o 
   6   1  41      465.96      487.33     33.15 o 
   7   1  41       86.23       98.87     25.41 o 
  -7   2  41       29.93       30.08     37.45 o 
  -6   2  41      161.97      163.73     36.90 o 
  -5   2  41      358.50      346.47     23.42 o 
  -4   2  41     1093.71     1059.14     40.12 o 
  -3   2  41     1091.70     1082.79     47.24 o 
  -2   2  41      921.52      930.06     47.24 o 
  -1   2  41      425.01      534.51     28.20 o 
   0   2  41      200.37      285.92     19.52 o 
   1   2  41      554.18      571.65     29.82 o 
   2   2  41     1123.47      933.26     47.95 o 
   3   2  41     1184.82     1095.41     52.95 o 
   4   2  41     1093.18     1050.54     44.78 o 
   5   2  41      324.27      331.99     26.49 o 
   6   2  41      173.10      201.33     48.11 o 
   7   2  41       49.16       88.45     25.12 o 
  -7   3  41      128.08       84.65     40.45 o 
  -6   3  41      102.02      129.10     37.06 o 
  -5   3  41      371.67      375.04     31.65 o 
  -4   3  41      859.98      824.77     38.14 o 
  -3   3  41      764.93      729.90     31.46 o 
  -2   3  41     1674.56     1595.15     57.75 o 
  -1   3  41      538.42      601.84     35.82 o 
   0   3  41     1623.17     1514.02     51.61 o 
   1   3  41      589.43      566.82     34.96 o 
   2   3  41     1521.60     1428.83     67.38 o 
   3   3  41      906.53      798.25     43.21 o 
   4   3  41      824.35      727.43     36.40 o 
   5   3  41      394.42      372.76     27.21 o 
   6   3  41       90.85       98.62     23.36 o 
   7   3  41      177.71      126.45     25.68 o 
  -7   4  41       26.55       10.86     63.03 o 
  -6   4  41      282.88      256.32     41.10 o 
  -5   4  41       16.54      -10.43     23.94 o 
  -4   4  41       64.84       87.84     23.90 o 
  -3   4  41      856.97      812.45     45.07 o 
  -2   4  41      178.15      219.85     18.75 o 
  -1   4  41     1806.21     1732.68    131.98 o 
   0   4  41      684.97      637.21     33.31 o 
   1   4  41     1793.94     1612.18     63.76 o 
   2   4  41      174.44      190.54     25.88 o 
   3   4  41      744.59      673.30     40.79 o 
   4   4  41      109.15      109.81     24.53 o 
   5   4  41       35.66       39.85     20.76 o 
   6   4  41      165.05      131.76     24.52 o 
   7   4  41       35.75       50.58     30.28 o 
  -7   5  41       83.85       69.74     68.34 o 
  -6   5  41      127.36      151.77     40.09 o 
  -5   5  41       93.34       73.65     34.34 o 
  -4   5  41      343.07      306.43     30.08 o 
  -3   5  41       31.82       10.30     29.08 o 
  -2   5  41      710.65      697.89     41.16 o 
  -1   5  41      360.96      395.70     26.44 o 
   0   5  41     1074.70     1070.96     71.10 o 
   1   5  41      421.60      438.01     31.85 o 
   2   5  41      827.40      773.74     43.43 o 
   3   5  41       43.77       39.38     22.98 o 
   4   5  41      287.85      260.57     30.05 o 
   5   5  41       75.44       46.55     21.51 o 
   6   5  41      144.20      122.23     24.36 o 
   7   5  41       92.95       95.37     35.75 o 
  -6   6  41       20.72        5.60     38.94 o 
  -5   6  41      139.76       78.38     48.84 o 
  -4   6  41       24.14       -7.86     39.02 o 
  -3   6  41       57.90       26.87     24.31 o 
  -2   6  41      275.25      283.19     49.77 o 
  -1   6  41      330.65      328.35     29.34 o 
   0   6  41     1393.77     1438.14     65.51 o 
   1   6  41      303.54      323.68     29.43 o 
   2   6  41      317.77      336.79     30.04 o 
   3   6  41       78.02       77.44     25.98 o 
   4   6  41       19.37      -10.16     25.35 o 
   5   6  41      178.22      211.41     29.37 o 
   6   6  41       17.24       42.10     28.65 o 
  -6   7  41       61.31       15.50     64.74 o 
  -5   7  41        4.04       -7.06     33.84 o 
  -4   7  41       17.45       -5.55     34.73 o 
  -3   7  41      357.76      333.51     86.40 o 
  -2   7  41        0.07        7.94     26.27 o 
  -1   7  41      892.89      848.97     55.46 o 
   0   7  41        1.20       -4.88     22.26 o 
   1   7  41      941.04      960.04     54.14 o 
   2   7  41        4.95       25.88     24.41 o 
   3   7  41      342.20      382.24     33.65 o 
   4   7  41       18.06       14.63     26.22 o 
   5   7  41        0.61       10.41     28.25 o 
   6   7  41       83.84      132.34     31.11 o 
  -4   8  41       18.60       24.22     46.68 o 
  -3   8  41       25.80      -27.46     41.00 o 
  -2   8  41      289.13      289.51     50.64 o 
  -1   8  41      280.66      306.42     33.67 o 
   0   8  41     1630.96     1554.77    116.54 o 
   1   8  41      331.18      246.96     35.16 o 
   2   8  41      276.19      252.91     31.35 o 
   3   8  41       41.02       78.07     27.83 o 
   4   8  41       22.78       33.99     28.32 o 
   5   8  41       84.20       86.93     30.75 o 
  -3   9  41        0.43      -20.50     44.24 o 
  -2   9  41      310.17      321.48     53.75 o 
  -1   9  41      318.02      315.48     35.42 o 
   0   9  41      401.40      464.07     56.07 o 
   1   9  41      241.81      179.63     34.17 o 
   2   9  41      250.91      224.50     38.34 o 
   3   9  41        0.09      -27.91     26.76 o 
   4   9  41       58.75       94.45     26.11 o 
  -2  10  41        7.83      -12.26     42.34 o 
  -1  10  41      121.10       98.66     51.44 o 
   0  10  41        0.34       28.86     43.26 o 
   1  10  41       98.28       40.10     33.59 o 
   2  10  41        3.82        1.54     33.94 o 
   3  10  41       44.13      -12.69     61.56 o 
   0   0  42       93.46      131.75     23.98 o 
   1   0  42      228.02      255.42     20.16 o 
   2   0  42      717.56      704.90     39.59 o 
   3   0  42      233.94      206.22     26.00 o 
   4   0  42     2533.42     2374.80     84.70 o 
   5   0  42        0.87       -2.25     17.41 o 
   6   0  42      574.93      631.83     36.09 o 
   7   0  42       81.73      109.39     31.47 o 
  -7   1  42       70.96       84.87     43.32 o 
  -6   1  42        5.14       -2.34     26.24 o 
  -5   1  42      481.73      547.34     25.24 o 
  -4   1  42     2281.67     2032.45     69.46 o 
  -3   1  42      382.74      428.06     34.85 o 
  -2   1  42     1453.29     1488.71     66.20 o 
  -1   1  42      591.30      655.21     28.68 o 
   0   1  42       84.51      123.40     14.36 o 
   1   1  42      487.24      529.86     29.92 o 
   2   1  42     1664.40     1487.79     65.78 o 
   3   1  42      399.44      458.34     37.72 o 
   4   1  42     2170.51     2052.37     74.26 o 
   5   1  42      423.30      493.90     27.67 o 
   6   1  42       23.39       45.28     21.92 o 
   7   1  42       91.16      105.35     26.04 o 
  -7   2  42      184.79      192.80     41.75 o 
  -6   2  42      136.52      178.51     35.64 o 
  -5   2  42      970.86      906.05     41.72 o 
  -4   2  42      355.41      315.63     21.61 o 
  -3   2  42     1041.54     1007.01     51.79 o 
  -2   2  42      214.90      225.55     22.79 o 
  -1   2  42     1370.67     1501.66     55.96 o 
   0   2  42     1645.93     1631.04     54.01 o 
   1   2  42     1449.13     1382.99     55.84 o 
   2   2  42      185.30      170.83     42.28 o 
   3   2  42     1157.21     1003.21     50.77 o 
   4   2  42      337.88      313.62     23.79 o 
   5   2  42      955.35      880.41     42.36 o 
   6   2  42      221.06      209.75     25.56 o 
   7   2  42      222.20      259.37     28.12 o 
  -7   3  42      100.05      124.67     40.45 o 
  -6   3  42       48.40       36.68     36.36 o 
  -5   3  42      395.12      347.96     32.01 o 
  -4   3  42       23.56       49.56     18.83 o 
  -3   3  42     1731.13     1619.83     54.86 o 
  -2   3  42      551.93      647.13     37.04 o 
  -1   3  42      307.06      370.48     27.04 o 
   0   3  42      282.63      301.94     19.95 o 
   1   3  42      248.80      246.85     22.90 o 
   2   3  42      552.55      540.61     36.18 o 
   3   3  42     1618.01     1420.98     66.71 o 
   4   3  42       20.51       46.74     23.12 o 
   5   3  42      338.00      328.37     26.26 o 
   6   3  42       59.21       72.58     22.63 o 
   7   3  42       80.25       69.17     25.19 o 
  -7   4  42       85.92       69.68     70.41 o 
  -6   4  42       42.49       52.94     34.19 o 
  -5   4  42      919.60      890.94     64.90 o 
  -4   4  42      569.46      585.20     37.58 o 
  -3   4  42      452.88      442.64     26.66 o 
  -2   4  42     1426.91     1484.86     66.37 o 
  -1   4  42      110.50      145.90     23.22 o 
   0   4  42     3627.80     3347.01    150.73 o 
   1   4  42       95.29      119.57     19.77 o 
   2   4  42     1624.65     1452.34     66.27 o 
   3   4  42      449.07      437.56     32.88 o 
   4   4  42      663.52      626.40     39.59 o 
   5   4  42      980.79      984.33     44.38 o 
   6   4  42       24.85       21.90     22.65 o 
   7   4  42       89.44       82.69     31.63 o 
  -6   5  42      128.65      100.62     39.25 o 
  -5   5  42       67.26       31.90     35.45 o 
  -4   5  42      254.11      267.50     29.47 o 
  -3   5  42      332.15      330.47     29.76 o 
  -2   5  42       76.46      101.21     19.38 o 
  -1   5  42      117.32      118.60     19.60 o 
   0   5  42      333.81      377.69     32.84 o 
   1   5  42      134.66      114.73     24.25 o 
   2   5  42       66.88       88.38     26.07 o 
   3   5  42      352.73      321.31     31.19 o 
   4   5  42      261.82      245.92     32.61 o 
   5   5  42       83.04       98.34     27.24 o 
   6   5  42       96.00       69.30     23.31 o 
  -6   6  42       42.09      -15.50     64.92 o 
  -5   6  42        0.42       35.78     35.29 o 
  -4   6  42       96.14       34.14     34.25 o 
  -3   6  42      108.95      100.50     25.61 o 
  -2   6  42      614.85      617.52     80.67 o 
  -1   6  42     2508.12     2326.07    139.28 o 
   0   6  42      519.88      591.05     36.05 o 
   1   6  42     2762.20     2575.36    101.64 o 
   2   6  42      600.03      552.91     37.39 o 
   3   6  42      109.32      114.85     34.43 o 
   4   6  42      143.07      109.68     29.46 o 
   5   6  42        2.42       -3.00     25.97 o 
   6   6  42       21.85       10.26     27.84 o 
  -5   7  42       11.42        1.34     36.34 o 
  -4   7  42      135.57       90.45     45.33 o 
  -3   7  42      204.56      229.37     73.49 o 
  -2   7  42      158.97      214.10     32.17 o 
  -1   7  42       76.05      123.80     38.56 o 
   0   7  42        0.85       -4.25     28.00 o 
   1   7  42       62.60      120.73     39.47 o 
   2   7  42      149.56      135.28     27.33 o 
   3   7  42      166.61      197.50     39.42 o 
   4   7  42      141.50      100.54     28.66 o 
   5   7  42        2.98        7.87     27.94 o 
  -4   8  42       38.25        2.32     46.13 o 
  -3   8  42       65.33       36.55     45.09 o 
  -2   8  42      312.62      308.55     51.31 o 
  -1   8  42      761.56      859.63     78.28 o 
   0   8  42      175.28      177.73     43.26 o 
   1   8  42      752.82      666.49    102.81 o 
   2   8  42      256.40      266.23     72.13 o 
   3   8  42       72.98      120.42     29.24 o 
   4   8  42       69.14       77.66     29.15 o 
   5   8  42       19.49       22.73     30.00 o 
  -3   9  42       15.76       32.58     46.55 o 
  -2   9  42       30.50       69.68     43.81 o 
  -1   9  42       37.68       58.51     38.13 o 
   0   9  42       15.55       19.46     39.42 o 
   1   9  42       40.42       28.93     32.13 o 
   2   9  42       34.23       40.88     33.91 o 
   3   9  42       19.85        9.63     29.25 o 
   4   9  42       17.22       28.00     24.96 o 
  -1  10  42       90.30       92.99     40.64 o 
   0  10  42     1289.79     1160.31     97.74 o 
   1  10  42       96.04      114.06     35.39 o 
   2  10  42      287.02      240.81     42.28 o 
   1   0  43       39.39       68.90     16.74 o 
   2   0  43      367.10      384.56     46.56 o 
   3   0  43      922.30      823.12     71.55 o 
   4   0  43      118.26      114.48     20.45 o 
   5   0  43      989.31      908.48     38.45 o 
   6   0  43      658.39      624.73     48.14 o 
   7   0  43      239.67      276.76     44.35 o 
  -7   1  43      128.05      122.57     37.98 o 
  -6   1  43      249.05      241.36     31.64 o 
  -5   1  43      140.08      144.25     21.39 o 
  -4   1  43      434.74      458.72     28.87 o 
  -3   1  43     1824.03     1678.62    122.07 o 
  -2   1  43      306.16      333.53     28.36 o 
  -1   1  43     1360.74     1417.77     54.03 o 
   0   1  43      458.95      544.80     26.38 o 
   1   1  43     1370.10     1367.81     54.58 o 
   2   1  43      370.98      439.35     29.41 o 
   3   1  43     1599.83     1490.91     86.18 o 
   4   1  43      508.17      498.73     28.76 o 
   5   1  43      226.95      280.10     24.88 o 
   6   1  43      319.79      345.12     28.06 o 
   7   1  43      192.09      219.81     27.17 o 
  -7   2  43       39.47       12.57     36.19 o 
  -6   2  43      102.14      126.16     33.65 o 
  -5   2  43      917.88      862.81     40.51 o 
  -4   2  43      342.73      382.26     23.16 o 
  -3   2  43      286.15      315.40     23.74 o 
  -2   2  43      286.98      339.53     26.72 o 
  -1   2  43      711.23      748.18     34.27 o 
   0   2  43       14.40      104.68     14.55 o 
   1   2  43      684.85      668.85     34.20 o 
   2   2  43      302.91      264.66     45.51 o 
   3   2  43      332.72      341.58     27.95 o 
   4   2  43      344.41      321.69     31.45 o 
   5   2  43      916.34      876.10     41.84 o 
   6   2  43       57.53       74.92     23.62 o 
   7   2  43       67.22       73.55     25.31 o 
  -7   3  43      420.55      456.02     80.17 o 
  -6   3  43       86.84      111.23     36.27 o 
  -5   3  43       47.33       15.16     24.58 o 
  -4   3  43     1108.58     1119.15     46.05 o 
  -3   3  43     1103.37     1034.44     44.85 o 
  -2   3  43      772.22      789.86     41.96 o 
  -1   3  43      663.92      782.61     39.69 o 
   0   3  43      143.38      190.13     17.94 o 
   1   3  43      532.85      558.76     32.29 o 
   2   3  43      743.80      633.43     40.49 o 
   3   3  43     1186.41     1086.76     53.58 o 
   4   3  43     1168.76     1026.65     54.01 o 
   5   3  43       64.83       32.76     20.45 o 
   6   3  43       65.11       61.57     22.24 o 
   7   3  43      372.34      412.61     31.85 o 
  -7   4  43        9.14      -41.61     62.17 o 
  -6   4  43      227.68      131.21     39.57 o 
  -5   4  43      101.92       55.22     33.81 o 
  -4   4  43      438.41      396.14     32.18 o 
  -3   4  43      136.13      135.84     19.91 o 
  -2   4  43      121.47      139.74     24.99 o 
  -1   4  43     2003.24     1918.49    134.37 o 
   0   4  43      590.55      600.50     31.81 o 
   1   4  43     2150.07     1966.82     82.84 o 
   2   4  43       98.27       91.21     24.31 o 
   3   4  43       83.79       60.39     25.29 o 
   4   4  43      441.35      424.20     33.57 o 
   5   4  43      140.62      213.18     29.31 o 
   6   4  43      298.10      281.83     27.57 o 
   7   4  43        1.93        5.88     29.54 o 
  -6   5  43      200.77      177.22     41.60 o 
  -5   5  43       10.79       29.10     36.94 o 
  -4   5  43      724.02      687.20     41.45 o 
  -3   5  43       49.48       36.32     23.29 o 
  -2   5  43     1421.80     1275.38    170.84 o 
  -1   5  43      353.11      431.72     60.25 o 
   0   5  43      864.25      852.33     46.43 o 
   1   5  43      373.11      362.04     30.97 o 
   2   5  43     1447.02     1312.86     61.26 o 
   3   5  43       48.67       62.98     25.09 o 
   4   5  43      635.66      600.95     40.59 o 
   5   5  43        7.89       10.37     25.22 o 
   6   5  43      264.94      261.08     26.74 o 
  -6   6  43       73.53       12.87     67.12 o 
  -5   6  43       87.16       51.55     36.73 o 
  -4   6  43        2.25       -7.48     32.65 o 
  -3   6  43       31.34       57.22     26.16 o 
  -2   6  43      594.47      526.95    105.13 o 
  -1   6  43       92.98      108.46     25.83 o 
   0   6  43     1596.96     1582.53     70.30 o 
   1   6  43       95.26      116.24     24.62 o 
   2   6  43      565.49      509.91     36.76 o 
   3   6  43       39.63       39.79     25.79 o 
   4   6  43       18.88      -17.66     29.68 o 
   5   6  43       81.65       94.77     28.99 o 
   6   6  43      105.63       98.69     30.17 o 
  -5   7  43       26.65       57.48     37.74 o 
  -4   7  43        1.06      -19.22     33.90 o 
  -3   7  43      437.75      430.83    144.15 o 
  -2   7  43       10.13       18.24     40.88 o 
  -1   7  43      657.00      677.32     69.01 o 
   0   7  43        1.49       40.89     27.44 o 
   1   7  43      699.33      688.93     52.24 o 
   2   7  43       10.11       23.51     24.75 o 
   3   7  43      433.30      456.31     38.27 o 
   4   7  43        8.22       11.44     27.78 o 
   5   7  43       24.73       -3.95     27.52 o 
  -4   8  43        0.76        3.54     45.64 o 
  -3   8  43       68.40       35.88     44.30 o 
  -2   8  43      319.01      274.14     49.36 o 
  -1   8  43      144.64      200.55     43.93 o 
   0   8  43      410.48      419.66     56.32 o 
   1   8  43      121.34       82.75     32.67 o 
   2   8  43      323.63      302.24     39.37 o 
   3   8  43       33.34       37.83     28.11 o 
   4   8  43        3.14       46.75     28.61 o 
   5   8  43      125.18      124.39     32.55 o 
  -3   9  43      140.55      141.61     49.67 o 
  -2   9  43      350.34      346.07     55.34 o 
  -1   9  43       71.70       77.12     40.09 o 
   0   9  43      239.77      279.93     52.29 o 
   1   9  43       53.58       45.04     33.12 o 
   2   9  43      412.25      377.42     98.42 o 
   3   9  43      130.42      107.81     30.56 o 
   4   9  43       43.76       50.54     26.00 o 
  -1  10  43       63.94       63.39     43.75 o 
   0  10  43      223.22      232.65     48.63 o 
   1  10  43       76.20       41.20     34.15 o 
   2  10  43        7.42      -34.36     33.03 o 
   0   0  44     4105.99     4380.84    171.75 o 
   1   0  44      136.95      287.63     32.64 o 
   2   0  44     1091.03     1084.42     53.50 o 
   3   0  44      367.38      330.53     34.96 o 
   4   0  44       11.27       -6.12     18.60 o 
   5   0  44      282.09      298.22     29.70 o 
   6   0  44       30.87       38.51     23.35 o 
   7   0  44       12.71       18.21     28.23 o 
  -7   1  44      190.85      197.41     44.72 o 
  -6   1  44      755.76      763.24     46.28 o 
  -5   1  44      312.45      305.49     28.86 o 
  -4   1  44      489.14      452.73     28.80 o 
  -3   1  44      495.55      527.87     48.46 o 
  -2   1  44     1243.01     1244.78     58.40 o 
  -1   1  44       60.26      124.35     17.34 o 
   0   1  44      518.21      535.70     25.07 o 
   1   1  44       26.94       64.91     18.65 o 
   2   1  44     1289.91     1262.60     58.60 o 
   3   1  44      433.57      395.79     31.42 o 
   4   1  44      477.78      458.97     35.30 o 
   5   1  44      185.66      188.79     23.84 o 
   6   1  44      772.69      787.09     40.83 o 
   7   1  44      115.21      145.28     27.05 o 
  -7   2  44        7.23       -1.31     36.54 o 
  -6   2  44      358.65      386.37     43.13 o 
  -5   2  44       91.83       91.13     21.39 o 
  -4   2  44      426.87      431.00     27.82 o 
  -3   2  44      528.34      560.18     58.58 o 
  -2   2  44      707.98      777.78     41.18 o 
  -1   2  44     1056.96     1196.14     46.92 o 
   0   2  44     3067.20     3035.91     93.26 o 
   1   2  44     1123.53     1063.22     46.56 o 
   2   2  44      708.57      681.89     40.79 o 
   3   2  44      662.84      564.85     35.78 o 
   4   2  44      404.51      415.01     33.43 o 
   5   2  44       63.77       81.56     27.67 o 
   6   2  44      362.92      376.94     29.34 o 
   7   2  44        7.81       58.07     24.99 o 
  -7   3  44      264.57      294.15     75.41 o 
  -6   3  44      418.34      389.19     46.88 o 
  -5   3  44       22.26       23.62     33.94 o 
  -4   3  44     1326.86     1301.01     52.09 o 
  -3   3  44      341.17      379.64     30.96 o 
  -2   3  44     1168.09     1166.99     53.35 o 
  -1   3  44     1282.59     1281.28     57.17 o 
   0   3  44      319.38      373.26     22.08 o 
   1   3  44     1264.74     1138.08     56.05 o 
   2   3  44     1149.96      991.50     52.86 o 
   3   3  44      282.40      358.87     30.97 o 
   4   3  44     1418.90     1316.47     62.85 o 
   5   3  44        9.61       -3.74     25.62 o 
   6   3  44      513.36      525.79     31.94 o 
   7   3  44      254.29      291.14     36.72 o 
  -7   4  44      106.27       32.89     66.20 o 
  -6   4  44       37.55        9.92     35.66 o 
  -5   4  44      212.40      249.92     40.02 o 
  -4   4  44      633.26      603.65     37.05 o 
  -3   4  44       17.52        8.25     21.95 o 
  -2   4  44      426.64      531.43     34.81 o 
  -1   4  44      728.30      836.54     56.35 o 
   0   4  44        1.57       15.35     19.60 o 
   1   4  44      705.97      690.75     42.61 o 
   2   4  44      459.61      416.97     34.19 o 
   3   4  44       21.57       42.47     23.92 o 
   4   4  44      517.55      472.05     36.75 o 
   5   4  44      262.82      294.35     31.16 o 
   6   4  44       77.71       76.58     23.24 o 
   7   4  44      125.43      125.14     32.26 o 
  -6   5  44       86.47       78.18     38.03 o 
  -5   5  44      146.79      209.10     37.42 o 
  -4   5  44       46.74       47.44     30.24 o 
  -3   5  44     1815.44     1702.27     95.11 o 
  -2   5  44      238.41      270.66     95.85 o 
  -1   5  44     1516.48     1493.42    120.68 o 
   0   5  44     1036.82      999.45     51.35 o 
   1   5  44     1462.21     1399.78     66.24 o 
   2   5  44      358.32      301.00     30.46 o 
   3   5  44     1923.76     1827.75     79.80 o 
   4   5  44       37.38       22.90     26.00 o 
   5   5  44      142.41      114.87     29.39 o 
   6   5  44       68.23       48.51     28.45 o 
  -6   6  44       42.04      -48.69     64.43 o 
  -5   6  44      302.48      272.11     43.06 o 
  -4   6  44       12.47       25.24     33.63 o 
  -3   6  44      303.69      299.02     30.88 o 
  -2   6  44       11.41      -32.15     48.26 o 
  -1   6  44      248.75      191.52     63.58 o 
   0   6  44       39.49       66.10     23.59 o 
   1   6  44      244.28      223.34     27.96 o 
   2   6  44       17.52        6.56     25.02 o 
   3   6  44      314.74      315.02     33.00 o 
   4   6  44       26.82       45.40     26.77 o 
   5   6  44      360.73      367.70     34.75 o 
   6   6  44       46.63       34.10     28.84 o 
  -5   7  44      120.17       65.72     53.85 o 
  -4   7  44       90.29       28.66     75.90 o 
  -3   7  44      356.18      270.73     94.15 o 
   0   7  44      386.76      378.88     39.60 o 
   1   7  44      117.72      116.66     31.94 o 
   2   7  44      682.29      698.75     43.94 o 
   3   7  44      382.64      351.42     34.16 o 
   4   7  44       92.54       73.89     28.70 o 
   5   7  44       99.66      107.70     40.28 o 
  -4   8  44       11.65      -10.62     44.36 o 
  -3   8  44      168.49      175.17     48.93 o 
  -2   8  44       36.92       47.41     45.21 o 
  -1   8  44        4.92       -8.66     37.34 o 
   0   8  44        5.19       31.06     39.05 o 
   1   8  44        6.93       19.22     31.63 o 
   2   8  44       28.47      -13.14     27.06 o 
   3   8  44      187.20      204.29     31.49 o 
   4   8  44        8.27        8.09     28.48 o 
  -3   9  44      130.08      187.50     51.80 o 
  -2   9  44       48.75       82.06     43.32 o 
  -1   9  44      442.15      488.79     59.43 o 
   0   9  44       21.04      -30.39     39.78 o 
   1   9  44      592.66      522.50    102.44 o 
   2   9  44       41.25       41.76     34.01 o 
   3   9  44      132.11      112.74     31.75 o 
   0  10  44       31.91        7.99     39.84 o 
   1  10  44       83.55       58.17     44.48 o 
   2  10  44       12.67      -16.24     58.48 o 
   1   0  45     4759.45     4607.28    177.00 o 
   2   0  45     1004.57     1034.78     51.93 o 
   3   0  45      439.34      452.84     51.13 o 
   4   0  45      872.16      821.77     51.87 o 
   5   0  45      473.56      491.23     31.03 o 
   6   0  45       19.76       32.73     23.05 o 
   7   0  45       35.30       69.65     52.83 o 
  -7   1  45      564.73      587.66     54.97 o 
  -6   1  45      520.82      536.41     55.75 o 
  -5   1  45       28.06       38.31     21.93 o 
  -4   1  45      379.14      381.66     40.75 o 
  -3   1  45      173.81      176.42     33.34 o 
  -2   1  45       78.54      116.23     22.39 o 
  -1   1  45       33.05      169.27     25.55 o 
   0   1  45      379.91      481.78     23.35 o 
   1   1  45       14.08      109.23     21.09 o 
   2   1  45      107.54      144.43     26.48 o 
   3   1  45      202.29      167.07     25.81 o 
   4   1  45      378.10      372.96     39.14 o 
   5   1  45       44.77       64.92     21.06 o 
   6   1  45      543.38      542.12     34.21 o 
   7   1  45      417.71      441.40     33.57 o 
  -7   2  45       18.89       13.79     63.09 o 
  -6   2  45        8.75       23.52     55.13 o 
  -5   2  45        3.09       26.05     23.17 o 
  -4   2  45      340.39      316.16     25.03 o 
  -3   2  45       60.12       64.27     23.34 o 
  -2   2  45     2437.53     2460.70     95.43 o 
  -1   2  45      667.42      810.86     37.16 o 
   0   2  45     2411.40     2573.06     91.13 o 
   1   2  45      757.29      807.93     43.93 o 
   2   2  45     2308.29     2141.84     95.03 o 
   3   2  45       12.45       15.81     25.94 o 
   4   2  45      199.76      175.67     37.57 o 
   5   2  45        1.79       17.06     25.89 o 
   6   2  45        2.47       18.02     23.08 o 
   7   2  45       21.71       31.59     31.26 o 
  -7   3  45      129.44       91.09     68.58 o 
  -6   3  45      128.03      134.11     38.74 o 
  -5   3  45      120.99      144.79     34.63 o 
  -4   3  45      348.46      342.49     29.75 o 
  -3   3  45      205.28      237.84     28.39 o 
  -2   3  45      238.22      319.66     28.69 o 
  -1   3  45      481.86      541.18     34.59 o 
   0   3  45     1272.45     1310.41     52.17 o 
   1   3  45      560.25      543.41     34.38 o 
   2   3  45      291.32      298.36     36.57 o 
   3   3  45      225.85      195.05     27.12 o 
   4   3  45      403.81      373.61     32.44 o 
   5   3  45       86.25       93.08     36.85 o 
   6   3  45      141.83      146.32     24.42 o 
   7   3  45      109.92      166.83     33.29 o 
  -6   4  45       14.76       47.54     38.10 o 
  -5   4  45      876.02      950.66     69.56 o 
  -4   4  45      178.40      229.40     46.10 o 
  -3   4  45      827.95      853.41     58.79 o 
  -2   4  45      477.21      594.22     37.12 o 
  -1   4  45      596.66      658.70     40.11 o 
   0   4  45     1482.21     1419.98     63.72 o 
   1   4  45      655.05      620.77     55.39 o 
   2   4  45      467.66      438.00     34.83 o 
   3   4  45      978.08      935.19     49.94 o 
   4   4  45      160.81      162.98     43.91 o 
   5   4  45      844.16      845.61     50.47 o 
   6   4  45       15.90        9.47     28.06 o 
  -6   5  45        1.07      -30.64     36.43 o 
  -5   5  45      205.78      147.26     37.69 o 
  -4   5  45      211.04      238.56     27.99 o 
  -3   5  45      302.17      329.16     37.17 o 
  -2   5  45      251.96      225.66     57.02 o 
  -1   5  45      356.35      365.37     31.42 o 
   0   5  45       22.66       28.44     29.06 o 
   1   5  45      327.78      325.99     30.08 o 
   2   5  45      195.27      189.17     28.26 o 
   3   5  45      370.18      325.60     32.93 o 
   4   5  45      215.91      208.92     30.15 o 
   5   5  45      178.36      126.88     30.87 o 
   6   5  45        2.53       17.44     28.22 o 
  -6   6  45       43.87       46.31     67.85 o 
  -5   6  45      204.88      196.01     41.22 o 
  -4   6  45      521.88      472.28    106.68 o 
  -3   6  45      385.49      321.38    109.52 o 
  -2   6  45      446.79      382.44     65.83 o 
  -1   6  45       37.29      -41.04     70.99 o 
   0   6  45      354.18      409.95     31.71 o 
   1   6  45       82.49       78.03     25.67 o 
   2   6  45      437.38      410.96     34.79 o 
   3   6  45      403.85      380.09     34.55 o 
   4   6  45      557.87      504.96     39.09 o 
   5   6  45      143.46      162.29     30.55 o 
   6   6  45       49.52       70.46     30.22 o 
  -5   7  45        4.67     -106.96     62.05 o 
  -4   7  45      360.11      316.12    142.41 o 
  -3   7  45       43.98       11.90     69.37 o 
   0   7  45       34.81        2.63     29.88 o 
   1   7  45      579.68      623.80     49.58 o 
   2   7  45      114.92      160.84     30.31 o 
   3   7  45       57.50       26.40     34.13 o 
   4   7  45      320.30      301.35     34.15 o 
   5   7  45        5.99       54.59     29.58 o 
  -4   8  45      256.61      182.92     51.07 o 
  -3   8  45       74.98      123.55     47.77 o 
   0   8  45       12.32       31.42     40.09 o 
   1   8  45       55.38       69.98     43.14 o 
   2   8  45      112.49       91.11     39.63 o 
   3   8  45      134.73      187.36     30.58 o 
   4   8  45      207.31      174.90     32.02 o 
   0   9  45        6.34       -0.31     38.87 o 
   1   9  45       89.42      103.20     33.92 o 
   2   9  45       32.86       13.29     33.85 o 
   3   9  45       97.31       59.07     30.22 o 
   0  10  45      182.49      222.70     47.59 o 
   1  10  45      191.37      129.92     35.17 o 
   0   0  46     1754.16     1795.08    101.22 o 
   1   0  46      424.68      645.06     37.45 o 
   2   0  46     1164.49     1182.93     55.27 o 
   3   0  46      510.71      535.00     63.15 o 
   4   0  46       22.70       26.38     25.46 o 
   5   0  46      244.00      225.17     24.08 o 
   6   0  46        3.08      -16.76     22.59 o 
   7   0  46      339.30      407.33     44.29 o 
  -7   1  46      133.07      214.22     65.77 o 
  -6   1  46       68.48      100.84     27.29 o 
  -5   1  46      166.17      141.17     24.54 o 
  -4   1  46       85.13       90.85     25.21 o 
  -3   1  46      505.20      563.49     35.68 o 
  -2   1  46      734.19      791.67     43.16 o 
  -1   1  46     4608.67     4637.02    154.10 o 
   0   1  46      785.70      923.54     39.42 o 
   1   1  46     4564.40     4413.23    175.62 o 
   2   1  46      730.57      782.70     43.01 o 
   3   1  46      547.95      525.36     49.46 o 
   4   1  46      111.49       94.86     25.77 o 
   5   1  46      150.63      182.39     50.63 o 
   6   1  46       48.85       73.79     24.08 o 
   7   1  46      157.18      240.09     28.26 o 
  -7   2  46      220.43      300.98     75.90 o 
  -6   2  46      326.66      378.75     41.64 o 
  -5   2  46      779.83      784.41     44.51 o 
  -4   2  46       87.61       57.09     35.51 o 
  -3   2  46      967.97      881.36     46.57 o 
  -2   2  46      142.49      195.43     23.74 o 
  -1   2  46     1033.74     1041.36     49.23 o 
   0   2  46       42.96       95.23     17.46 o 
   1   2  46     1014.01      979.30     49.90 o 
   2   2  46      125.24      147.62     23.79 o 
   3   2  46      959.48      766.35     45.58 o 
   4   2  46       98.32       70.86     26.04 o 
   5   2  46      721.86      680.04     44.71 o 
   6   2  46      239.07      257.90     27.75 o 
   7   2  46      170.26      245.16     35.48 o 
  -7   3  46       82.80      171.08     71.39 o 
  -6   3  46       40.84        9.14     33.01 o 
  -5   3  46      295.72      292.98     43.87 o 
  -4   3  46       24.86       24.45     37.22 o 
  -3   3  46      123.37      165.17     25.47 o 
  -2   3  46     1017.81     1036.93     52.79 o 
  -1   3  46      263.03      322.66     27.26 o 
   0   3  46     2272.35     2449.56     87.86 o 
   1   3  46      233.51      273.12     27.76 o 
   2   3  46     1071.91      927.45     66.97 o 
   3   3  46       52.33       37.00     24.15 o 
   4   3  46       11.38       -1.57     22.80 o 
   5   3  46      251.64      253.77     30.89 o 
   6   3  46       44.30       60.03     28.80 o 
   7   3  46      111.92      160.21     44.00 o 
  -6   4  46      107.07      117.80     37.38 o 
  -5   4  46      391.01      392.79     74.44 o 
  -4   4  46      170.83      216.16     36.56 o 
  -3   4  46      499.32      464.91     47.77 o 
  -2   4  46     1043.67     1140.28     57.70 o 
  -1   4  46      165.43      177.78     32.38 o 
   0   4  46      229.59      286.74     26.56 o 
   1   4  46      226.26      183.39     35.55 o 
   2   4  46     1049.64      910.13     52.93 o 
   3   4  46      622.83      584.04     38.12 o 
   4   4  46      198.20      210.84     28.92 o 
   5   4  46      299.90      290.41     32.92 o 
   6   4  46      100.55      117.23     30.46 o 
  -6   5  46      178.51      180.66     69.25 o 
  -5   5  46      120.50      143.53     37.81 o 
  -4   5  46      395.68      342.79     74.28 o 
  -3   5  46      474.57      423.38     68.76 o 
  -2   5  46       27.20       46.08     31.89 o 
  -1   5  46      231.77      257.70     31.62 o 
   0   5  46      350.81      298.73     28.29 o 
   1   5  46      312.24      315.44     29.76 o 
   2   5  46       61.49       35.25     24.51 o 
   3   5  46      588.19      475.47     36.00 o 
   4   5  46      490.49      416.26     34.55 o 
   5   5  46      135.69      147.71     29.46 o 
   6   5  46      136.90      118.99     30.99 o 
  -5   6  46      156.29      140.76     39.98 o 
  -4   6  46      461.90      384.56     42.62 o 
  -3   6  46      126.08       91.40     59.37 o 
  -2   6  46      836.50      720.94     82.61 o 
  -1   6  46      129.19       62.78     97.04 o 
   0   6  46       52.50       41.78     23.21 o 
   1   6  46       64.65       93.29     25.90 o 
   2   6  46      822.53      763.91     46.02 o 
   3   6  46      186.86      185.86     29.55 o 
   4   6  46      366.23      321.94     35.15 o 
   5   6  46      169.00      142.81     30.66 o 
  -5   7  46       30.24       15.56     65.96 o 
  -4   7  46      200.81       70.47     80.78 o 
  -3   7  46      138.98       79.89     55.65 o 
   0   7  46       13.85        2.53     30.76 o 
   1   7  46       18.45      -21.08     31.34 o 
   2   7  46       68.95       61.34     27.78 o 
   3   7  46      117.39      107.44     29.77 o 
   4   7  46      206.18      227.05     33.71 o 
   5   7  46       26.29       11.20     28.83 o 
  -4   8  46      273.24      352.17     56.56 o 
  -3   8  46      192.34      160.04     49.42 o 
   0   8  46      725.67      801.61     80.72 o 
   1   8  46       96.16       48.39     39.63 o 
   2   8  46      392.53      366.49     35.44 o
[truncated: 73,552 more chars]
